# Supplementary material for: Dioxido{4,4′,6,6′-tetrabromo-2,2′-[2,2-dimethylpropane-1,3-diylbis(nitrilomethanylylidene)]diphenolato}molyb­denum(VI)
Source: Acta Crystallogr Sect E Struct Rep Online. 2012 Sep 26;68(Pt 10):m1297–8. doi: 10.1107/S1600536812039785 (PMC3470169; doi:10.1107/S1600536812039785)
Supplement: Supplementary file 1 [file e-68-m1297-sup1.cif]

##############################################################################
#                                                                            #
# This CIF contains the data in a paper accepted for publication in          #
# Acta Crystallographica Section E. It conforms to the requirements of       #
# Notes for Authors for Acta Crystallographica Section E, and has been       #
# peer reviewed under the auspices of the IUCr Commission on Journals.       #
#                                                                            #
# Full details of the Crystallographic Information File format               #
# are given in the paper "The Crystallographic Information File (CIF):       #
# a New Standard Archive File for Crystallography" by S. R. Hall, F. H.      #
# Allen and I. D. Brown [Acta Cryst. (1991), A47, 655-685].                  #
#                                                                            #
# The current version of the core CIF dictionary is obtainable from          #
# ftp://ftp.iucr.org/pub/cif_core.dic.                                       #
#                                                                            #
# Software is freely available for graphical display of the structure(s)     #
# in this CIF. For information consult the CIF software page                 #
# http://www.iucr.org/resources/cif/software.                                #
#                                                                            #
# This file may be used for bona fide research purposes within the           #
# scientific community so long as proper attribution is given to the journal # 
# article from which it was obtained.                                        #
#                                                                            #
##############################################################################
data_global
_audit_creation_method     'form.cif (version 2.0)'
_journal_data_validation_number     ?
_journal_date_recd_electronic     2012-07-26
_journal_date_accepted     2012-09-19
_journal_name_full     'Acta Crystallographica, Section E'
_journal_year     2012
_journal_volume     68
_journal_issue     10
_journal_page_first     m1297
_journal_page_last     m1298
_journal_paper_category     QM
_journal_paper_doi     10.1107/S1600536812039785
_journal_coeditor_code     WM2668
_publ_contact_author_name     'Professor Tahir, Muhammad Nawaz'
_publ_contact_author_address
;
Department of Physics
University of Sargodha
Punjab
Pakistan
;
_publ_contact_author_email     dmntahir_uos@yahoo.com
_publ_contact_author_fax     ?
_publ_contact_author_phone     ?
_publ_section_title
;\
Dioxido{4,4',6,6'-tetrabromo-2,2'-[2,2-dimethylpropane-1,3-\
diylbis(nitrilomethanylylidene)]diphenolato}molybdenum(VI)
;
loop_
    _publ_author_name
    _publ_author_address
    'Kargar, Hadi'
;
Department of Chemistry
Payame Noor University
PO Box 19395-3697
Tehran
I. R. of Iran
;
    'Tahir, Muhammad Nawaz'
;
Department of Physics
University of Sargodha
Punjab
Pakistan
;
data_I
_audit_creation_method     SHELXL97
_chemical_name_systematic
;
Dioxido{4,4',6,6'-tetrabromo-2,2'-[2,2-dimethylpropane-1,3-
diylbis(nitrilomethanylylidene)]diphenolato}molybdenum(VI)
;
_chemical_name_common
;
;
_chemical_formula_moiety     'C19 H16 Br4 Mo N2 O4'
_chemical_formula_sum     'C19 H16 Br4 Mo N2 O4'
_chemical_formula_iupac     '[Mo (C19 H16 Br4 N2 O2) O2]'
_chemical_formula_weight     751.92
_chemical_melting_point     ?
_symmetry_cell_setting     monoclinic
_symmetry_space_group_name_H-M     'P 21/c'
_symmetry_space_group_name_Hall     '-P 2ybc'
loop_
    _symmetry_equiv_pos_as_xyz
    'x, y, z'
    '-x, y+1/2, -z+1/2'
    '-x, -y, -z'
    'x, -y-1/2, z-1/2'
_cell_length_a     13.1915(6)
_cell_length_b     15.7890(8)
_cell_length_c     22.2514(13)
_cell_angle_alpha     90.00
_cell_angle_beta     101.702(3)
_cell_angle_gamma     90.00
_cell_volume     4538.2(4)
_cell_formula_units_Z     8
_cell_measurement_reflns_used     3245
_cell_measurement_theta_min     2.56
_cell_measurement_theta_max     28.43
_cell_measurement_temperature     296(2)
_exptl_crystal_description     block
_exptl_crystal_colour     dark-yellow
_exptl_crystal_size_max     0.22
_exptl_crystal_size_mid     0.12
_exptl_crystal_size_min     0.10
_exptl_crystal_density_diffrn     2.201
_exptl_crystal_density_meas     ?
_exptl_crystal_density_method     'not measured'
_exptl_crystal_F_000     2864
_exptl_absorpt_coefficient_mu     7.650
_exptl_absorpt_correction_type     multi-scan
_exptl_absorpt_process_details     '(TWINABS; Bruker, 2005)'
_exptl_absorpt_correction_T_min     0.2839
_exptl_absorpt_correction_T_max     0.5150
_exptl_special_details
;
;
_diffrn_ambient_temperature     296(2)
_diffrn_radiation_type     MoK\a
_diffrn_radiation_wavelength     0.71073
_diffrn_radiation_source     'fine-focus sealed tube'
_diffrn_radiation_monochromator     graphite
_diffrn_measurement_device_type     'Bruker SMART APEXII CCD'
_diffrn_measurement_method     '\f and \w'
_diffrn_detector_area_resol_mean     .
_diffrn_reflns_number     11292
_diffrn_reflns_av_R_equivalents     0.0608
_diffrn_reflns_av_sigmaI/netI     0.0799
_diffrn_reflns_theta_min     1.58
_diffrn_reflns_theta_max     28.42
_diffrn_reflns_theta_full     28.42
_diffrn_measured_fraction_theta_max     0.989
_diffrn_measured_fraction_theta_full     0.989
_diffrn_reflns_limit_h_min     -17
_diffrn_reflns_limit_h_max     16
_diffrn_reflns_limit_k_min     -21
_diffrn_reflns_limit_k_max     21
_diffrn_reflns_limit_l_min     -26
_diffrn_reflns_limit_l_max     29
_diffrn_standards_number     0
_diffrn_standards_interval_count     .
_diffrn_standards_interval_time     .
_diffrn_standards_decay_%     .
_refine_special_details
;
Refinement of F^2^ against ALL reflections.  The weighted R-factor wR and
goodness of fit S are based on F^2^, conventional R-factors R are based on F,
with F set to zero for negative F^2^. The threshold expression of F^2^ >
2sigma(F^2^) is used only for calculating R-factors(gt) etc. and is not
relevant to the choice of reflections for refinement.  R-factors based on F^2^
are statistically about twice as large as those based on F, and R-factors based
on ALL data will be even larger.
;
_reflns_number_total     11292
_reflns_number_gt     6212
_reflns_threshold_expression     I>2\s(I)
_refine_ls_structure_factor_coef     Fsqd
_refine_ls_matrix_type     full
_refine_ls_R_factor_all     0.1197
_refine_ls_R_factor_gt     0.0483
_refine_ls_wR_factor_gt     0.0843
_refine_ls_wR_factor_ref     0.1011
_refine_ls_goodness_of_fit_ref     1.013
_refine_ls_restrained_S_all     1.013
_refine_ls_number_reflns     11292
_refine_ls_number_parameters     546
_refine_ls_number_restraints     0
_refine_ls_hydrogen_treatment     constr
_refine_ls_weighting_scheme     calc
_refine_ls_weighting_details
       'calc w = 1/[\s^2^(Fo^2^)+(0.0281P)^2^+6.3956P] where P=(Fo^2^+2Fc^2^)/3'
_atom_sites_solution_hydrogens     geom
_atom_sites_solution_primary     direct
_atom_sites_solution_secondary     difmap
_refine_ls_shift/su_max     0.001
_refine_ls_shift/su_mean     0.000
_refine_diff_density_max     1.283
_refine_diff_density_min     -1.114
_refine_ls_extinction_method     none
_refine_ls_extinction_coef     ?
loop_
    _atom_type_symbol
    _atom_type_description
    _atom_type_scat_dispersion_real
    _atom_type_scat_dispersion_imag
    _atom_type_scat_source
    'C' 'C' 0.0033 0.0016
                         'International Tables Vol C Tables 4.2.6.8 and 6.1.1.4'
    'H' 'H' 0.0000 0.0000
                         'International Tables Vol C Tables 4.2.6.8 and 6.1.1.4'
    'Br' 'Br' -0.2901 2.4595
                         'International Tables Vol C Tables 4.2.6.8 and 6.1.1.4'
    'Mo' 'Mo' -1.6832 0.6857
                         'International Tables Vol C Tables 4.2.6.8 and 6.1.1.4'
    'N' 'N' 0.0061 0.0033
                         'International Tables Vol C Tables 4.2.6.8 and 6.1.1.4'
    'O' 'O' 0.0106 0.0060
                         'International Tables Vol C Tables 4.2.6.8 and 6.1.1.4'
_computing_data_collection     'APEX2 (Bruker, 2005)'
_computing_cell_refinement     'SAINT (Bruker, 2005)'
_computing_data_reduction     'SAINT (Bruker, 2005)'
_computing_structure_solution     'SHELXTL (Sheldrick, 2008)'
_computing_structure_refinement     'SHELXTL (Sheldrick, 2008)'
_computing_molecular_graphics     'SHELXTL (Sheldrick, 2008)'
_computing_publication_material
;
publCIF (Westrip, 2010) and PLATON (Spek, 2009)
;
loop_
    _atom_site_type_symbol
    _atom_site_label
    _atom_site_fract_x
    _atom_site_fract_y
    _atom_site_fract_z
    _atom_site_U_iso_or_equiv
    _atom_site_adp_type
    _atom_site_calc_flag
    _atom_site_refinement_flags
    _atom_site_occupancy
    _atom_site_symmetry_multiplicity
    _atom_site_disorder_assembly
    _atom_site_disorder_group
    Mo Mo1 0.80014(4) 0.41601(3) 0.37294(2) 0.03426(13) Uani d . 1 1 . .
    Br Br1 0.69649(5) 0.65616(4) 0.23848(3) 0.05079(18) Uani d . 1 1 . .
    Br Br2 0.61510(6) 0.83218(4) 0.44390(3) 0.0634(2) Uani d . 1 1 . .
    Br Br3 0.62244(6) 0.47603(6) 0.03994(3) 0.0773(3) Uani d . 1 1 . .
    Br Br4 0.97307(5) 0.51887(5) 0.22847(3) 0.05783(19) Uani d . 1 1 . .
    O O1 0.7060(3) 0.5093(2) 0.32457(16) 0.0344(9) Uani d . 1 1 . .
    O O2 0.8499(3) 0.4083(2) 0.29679(16) 0.0362(9) Uani d . 1 1 . .
    O O3 0.8767(3) 0.4894(3) 0.41598(17) 0.0484(11) Uani d . 1 1 . .
    O O4 0.8398(3) 0.3227(3) 0.40775(18) 0.0506(11) Uani d . 1 1 . .
    N N1 0.6810(3) 0.4269(3) 0.42559(19) 0.0358(11) Uani d . 1 1 . .
    N N2 0.6677(3) 0.3345(3) 0.3147(2) 0.0318(10) Uani d . 1 1 . .
    C C1 0.6815(4) 0.5780(4) 0.3506(2) 0.0349(13) Uani d . 1 1 . .
    C C2 0.6747(4) 0.6565(4) 0.3198(2) 0.0365(14) Uani d . 1 1 . .
    C C3 0.6547(4) 0.7295(4) 0.3464(3) 0.0427(15) Uani d . 1 1 . .
    H H3 0.6526 0.7803 0.3250 0.051 Uiso calc R 1 1 . .
    C C4 0.6370(5) 0.7287(4) 0.4061(3) 0.0432(15) Uani d . 1 1 . .
    C C5 0.6359(5) 0.6547(4) 0.4367(3) 0.0456(15) Uani d . 1 1 . .
    H H5 0.6199 0.6544 0.4756 0.055 Uiso calc R 1 1 . .
    C C6 0.6587(4) 0.5783(3) 0.4099(3) 0.0363(13) Uani d . 1 1 . .
    C C7 0.6439(4) 0.4990(4) 0.4383(3) 0.0411(14) Uani d . 1 1 . .
    H H7 0.6043 0.4994 0.4684 0.049 Uiso calc R 1 1 . .
    C C8 0.6367(5) 0.3499(4) 0.4466(3) 0.0432(15) Uani d . 1 1 . .
    H H8A 0.6004 0.3646 0.4790 0.052 Uiso calc R 1 1 . .
    H H8B 0.6922 0.3113 0.4637 0.052 Uiso calc R 1 1 . .
    C C9 0.5615(4) 0.3055(3) 0.3947(3) 0.0379(14) Uani d . 1 1 . .
    C C10 0.4717(4) 0.3638(4) 0.3669(3) 0.0535(17) Uani d . 1 1 . .
    H H10A 0.4978 0.4116 0.3481 0.080 Uiso calc R 1 1 . .
    H H10B 0.4378 0.3831 0.3986 0.080 Uiso calc R 1 1 . .
    H H10C 0.4233 0.3333 0.3365 0.080 Uiso calc R 1 1 . .
    C C11 0.5204(5) 0.2280(4) 0.4240(3) 0.062(2) Uani d . 1 1 . .
    H H11A 0.4784 0.1943 0.3926 0.093 Uiso calc R 1 1 . .
    H H11B 0.4795 0.2466 0.4526 0.093 Uiso calc R 1 1 . .
    H H11C 0.5776 0.1948 0.4452 0.093 Uiso calc R 1 1 . .
    C C12 0.6156(4) 0.2712(3) 0.3458(3) 0.0408(14) Uani d . 1 1 . .
    H H12A 0.6664 0.2296 0.3646 0.049 Uiso calc R 1 1 . .
    H H12B 0.5648 0.2420 0.3151 0.049 Uiso calc R 1 1 . .
    C C13 0.6461(4) 0.3373(3) 0.2566(2) 0.0328(13) Uani d . 1 1 . .
    H H13 0.5933 0.3022 0.2365 0.039 Uiso calc R 1 1 . .
    C C14 0.6976(4) 0.3913(3) 0.2187(2) 0.0322(13) Uani d . 1 1 . .
    C C15 0.6479(4) 0.4054(4) 0.1582(2) 0.0383(14) Uani d . 1 1 . .
    H H15 0.5836 0.3810 0.1431 0.046 Uiso calc R 1 1 . .
    C C16 0.6931(4) 0.4549(4) 0.1211(2) 0.0400(14) Uani d . 1 1 . .
    C C17 0.7886(4) 0.4908(4) 0.1418(3) 0.0422(15) Uani d . 1 1 . .
    H H17 0.8183 0.5254 0.1162 0.051 Uiso calc R 1 1 . .
    C C18 0.8396(4) 0.4747(4) 0.2012(3) 0.0356(13) Uani d . 1 1 . .
    C C19 0.7963(4) 0.4249(3) 0.2405(2) 0.0341(13) Uani d . 1 1 . .
    Mo Mo2 0.70727(4) 0.13032(3) 0.13118(2) 0.03377(13) Uani d . 1 1 . .
    Br Br5 0.52741(5) 0.01796(5) 0.26881(3) 0.0595(2) Uani d . 1 1 . .
    Br Br6 0.87859(6) 0.03688(6) 0.45921(3) 0.0780(3) Uani d . 1 1 . .
    Br Br7 0.89285(7) -0.28089(5) 0.04907(4) 0.0770(3) Uani d . 1 1 . .
    Br Br8 0.79532(5) -0.11866(4) 0.25519(3) 0.05139(18) Uani d . 1 1 . .
    O O5 0.6550(3) 0.1341(2) 0.20641(16) 0.0375(9) Uani d . 1 1 . .
    O O6 0.7997(3) 0.0337(2) 0.17652(15) 0.0352(9) Uani d . 1 1 . .
    O O7 0.6303(3) 0.0596(2) 0.08586(17) 0.0455(10) Uani d . 1 1 . .
    O O8 0.6704(3) 0.2251(2) 0.09839(18) 0.0486(11) Uani d . 1 1 . .
    N N3 0.8393(3) 0.2063(3) 0.1937(2) 0.0335(11) Uani d . 1 1 . .
    N N4 0.8290(3) 0.1228(3) 0.07968(19) 0.0361(11) Uani d . 1 1 . .
    C C20 0.7057(4) 0.1136(3) 0.2630(2) 0.0311(13) Uani d . 1 1 . .
    C C21 0.6602(4) 0.0609(3) 0.2998(3) 0.0346(13) Uani d . 1 1 . .
    C C22 0.7109(4) 0.0386(4) 0.3582(2) 0.0400(14) Uani d . 1 1 . .
    H H22 0.6800 0.0021 0.3819 0.048 Uiso calc R 1 1 . .
    C C23 0.8070(4) 0.0707(4) 0.3806(3) 0.0424(15) Uani d . 1 1 . .
    C C24 0.8533(4) 0.1245(4) 0.3466(3) 0.0395(14) Uani d . 1 1 . .
    H H24 0.9178 0.1474 0.3634 0.047 Uiso calc R 1 1 . .
    C C25 0.8051(4) 0.1456(3) 0.2871(2) 0.0317(13) Uani d . 1 1 . .
    C C26 0.8593(4) 0.2006(3) 0.2517(2) 0.0338(13) Uani d . 1 1 . .
    H H26 0.9127 0.2339 0.2731 0.041 Uiso calc R 1 1 . .
    C C27 0.8941(4) 0.2716(3) 0.1657(2) 0.0380(14) Uani d . 1 1 . .
    H H27A 0.9438 0.2989 0.1980 0.046 Uiso calc R 1 1 . .
    H H27B 0.8443 0.3143 0.1475 0.046 Uiso calc R 1 1 . .
    C C28 0.9508(4) 0.2407(4) 0.1170(3) 0.0404(14) Uani d . 1 1 . .
    C C29 0.9967(5) 0.3206(4) 0.0930(3) 0.0618(19) Uani d . 1 1 . .
    H H29A 1.0375 0.3509 0.1268 0.093 Uiso calc R 1 1 . .
    H H29B 0.9416 0.3563 0.0723 0.093 Uiso calc R 1 1 . .
    H H29C 1.0396 0.3044 0.0649 0.093 Uiso calc R 1 1 . .
    C C30 1.0372(4) 0.1792(4) 0.1436(3) 0.0540(17) Uani d . 1 1 . .
    H H30A 1.0079 0.1290 0.1575 0.081 Uiso calc R 1 1 . .
    H H30B 1.0832 0.2054 0.1774 0.081 Uiso calc R 1 1 . .
    H H30C 1.0750 0.1643 0.1125 0.081 Uiso calc R 1 1 . .
    C C31 0.8756(5) 0.2013(4) 0.0623(3) 0.0449(15) Uani d . 1 1 . .
    H H31A 0.8212 0.2417 0.0466 0.054 Uiso calc R 1 1 . .
    H H31B 0.9126 0.1892 0.0297 0.054 Uiso calc R 1 1 . .
    C C32 0.8654(4) 0.0517(4) 0.0650(2) 0.0423(15) Uani d . 1 1 . .
    H H32 0.9064 0.0530 0.0356 0.051 Uiso calc R 1 1 . .
    C C33 0.8481(4) -0.0292(4) 0.0903(3) 0.0391(14) Uani d . 1 1 . .
    C C34 0.8719(5) -0.1031(4) 0.0602(3) 0.0480(16) Uani d . 1 1 . .
    H H34 0.8906 -0.0999 0.0221 0.058 Uiso calc R 1 1 . .
    C C35 0.8670(5) -0.1794(4) 0.0884(3) 0.0478(16) Uani d . 1 1 . .
    C C36 0.8449(4) -0.1855(4) 0.1463(3) 0.0442(15) Uani d . 1 1 . .
    H H36 0.8439 -0.2382 0.1649 0.053 Uiso calc R 1 1 . .
    C C37 0.8244(4) -0.1138(4) 0.1763(3) 0.0376(14) Uani d . 1 1 . .
    C C38 0.8211(4) -0.0338(3) 0.1483(2) 0.0328(13) Uani d . 1 1 . .
loop_
    _atom_site_aniso_label
    _atom_site_aniso_U_11
    _atom_site_aniso_U_22
    _atom_site_aniso_U_33
    _atom_site_aniso_U_12
    _atom_site_aniso_U_13
    _atom_site_aniso_U_23
    Mo1 0.0350(3) 0.0377(3) 0.0285(3) 0.0038(2) 0.0026(2) 0.0013(2)
    Br1 0.0725(5) 0.0421(4) 0.0404(4) -0.0014(3) 0.0177(3) 0.0051(3)
    Br2 0.0913(6) 0.0364(4) 0.0697(5) 0.0113(4) 0.0332(4) -0.0066(3)
    Br3 0.0724(5) 0.1053(7) 0.0456(4) -0.0212(5) -0.0082(4) 0.0336(4)
    Br4 0.0410(4) 0.0710(5) 0.0613(5) -0.0173(3) 0.0100(3) -0.0028(4)
    O1 0.042(2) 0.029(2) 0.031(2) 0.0061(18) 0.0062(17) 0.0011(17)
    O2 0.028(2) 0.046(3) 0.034(2) 0.0075(17) 0.0056(17) 0.0007(18)
    O3 0.044(2) 0.062(3) 0.037(2) -0.011(2) 0.0017(18) -0.008(2)
    O4 0.052(3) 0.049(3) 0.046(3) 0.014(2) -0.001(2) 0.011(2)
    N1 0.048(3) 0.032(3) 0.026(2) 0.001(2) 0.006(2) 0.001(2)
    N2 0.038(3) 0.028(3) 0.032(3) 0.002(2) 0.013(2) -0.002(2)
    C1 0.036(3) 0.031(3) 0.035(3) 0.002(3) 0.003(3) -0.001(3)
    C2 0.045(3) 0.031(3) 0.034(3) 0.002(3) 0.010(3) 0.000(3)
    C3 0.044(4) 0.033(4) 0.052(4) 0.003(3) 0.014(3) 0.005(3)
    C4 0.053(4) 0.030(4) 0.050(4) 0.004(3) 0.018(3) -0.009(3)
    C5 0.057(4) 0.038(4) 0.045(4) 0.001(3) 0.017(3) -0.008(3)
    C6 0.043(3) 0.027(3) 0.039(3) 0.002(3) 0.012(3) -0.001(3)
    C7 0.054(4) 0.040(4) 0.032(3) -0.002(3) 0.013(3) 0.000(3)
    C8 0.057(4) 0.039(4) 0.035(3) -0.002(3) 0.014(3) 0.009(3)
    C9 0.048(4) 0.028(3) 0.040(3) -0.004(3) 0.016(3) 0.006(3)
    C10 0.045(4) 0.069(5) 0.048(4) 0.008(3) 0.014(3) 0.010(3)
    C11 0.080(5) 0.061(5) 0.053(4) -0.021(4) 0.030(4) 0.003(3)
    C12 0.050(4) 0.037(4) 0.038(3) -0.003(3) 0.015(3) 0.002(3)
    C13 0.029(3) 0.033(3) 0.038(3) 0.001(2) 0.008(2) -0.001(2)
    C14 0.036(3) 0.030(3) 0.033(3) 0.000(2) 0.011(3) -0.001(2)
    C15 0.039(3) 0.045(4) 0.032(3) 0.001(3) 0.008(3) 0.003(3)
    C16 0.040(3) 0.048(4) 0.032(3) 0.005(3) 0.006(3) 0.001(3)
    C17 0.050(4) 0.037(4) 0.042(4) -0.003(3) 0.014(3) 0.004(3)
    C18 0.030(3) 0.038(4) 0.040(3) -0.005(3) 0.009(3) -0.003(3)
    C19 0.034(3) 0.031(3) 0.037(3) 0.009(3) 0.006(3) -0.001(3)
    Mo2 0.0349(3) 0.0358(3) 0.0283(3) 0.0035(2) 0.0009(2) 0.0005(2)
    Br5 0.0416(4) 0.0721(5) 0.0635(5) -0.0158(3) 0.0073(3) 0.0017(4)
    Br6 0.0805(5) 0.1085(7) 0.0381(4) -0.0122(5) -0.0043(4) 0.0208(4)
    Br7 0.0985(6) 0.0559(5) 0.0780(6) 0.0189(4) 0.0208(5) -0.0274(4)
    Br8 0.0708(5) 0.0417(4) 0.0442(4) 0.0001(3) 0.0176(3) 0.0039(3)
    O5 0.035(2) 0.046(2) 0.031(2) 0.0027(18) 0.0050(17) 0.0014(18)
    O6 0.045(2) 0.032(2) 0.027(2) 0.0060(18) 0.0024(17) -0.0010(16)
    O7 0.047(2) 0.051(3) 0.034(2) -0.006(2) -0.0010(18) -0.0021(19)
    O8 0.051(3) 0.043(3) 0.048(3) 0.011(2) 0.001(2) 0.0092(19)
    N3 0.036(3) 0.031(3) 0.034(3) 0.002(2) 0.008(2) 0.001(2)
    N4 0.043(3) 0.038(3) 0.026(2) -0.002(2) 0.002(2) 0.000(2)
    C20 0.030(3) 0.029(3) 0.036(3) 0.008(2) 0.012(3) -0.006(2)
    C21 0.033(3) 0.034(3) 0.039(3) 0.000(3) 0.011(3) -0.003(3)
    C22 0.045(4) 0.041(4) 0.035(3) 0.001(3) 0.011(3) 0.004(3)
    C23 0.045(4) 0.049(4) 0.030(3) 0.005(3) 0.000(3) 0.003(3)
    C24 0.036(3) 0.042(4) 0.040(3) 0.001(3) 0.005(3) -0.006(3)
    C25 0.033(3) 0.035(3) 0.028(3) 0.003(3) 0.006(2) -0.001(2)
    C26 0.029(3) 0.036(3) 0.036(3) 0.004(3) 0.007(2) -0.005(2)
    C27 0.045(3) 0.029(3) 0.039(3) -0.002(3) 0.006(3) 0.003(2)
    C28 0.041(3) 0.043(4) 0.038(3) -0.010(3) 0.011(3) 0.002(3)
    C29 0.083(5) 0.057(5) 0.050(4) -0.024(4) 0.024(4) 0.005(3)
    C30 0.047(4) 0.067(5) 0.050(4) 0.002(4) 0.015(3) 0.001(3)
    C31 0.059(4) 0.042(4) 0.034(3) -0.003(3) 0.012(3) 0.005(3)
    C32 0.046(4) 0.055(4) 0.026(3) -0.003(3) 0.007(3) -0.003(3)
    C33 0.041(3) 0.042(4) 0.035(3) -0.001(3) 0.008(3) -0.005(3)
    C34 0.052(4) 0.051(4) 0.043(4) 0.007(3) 0.013(3) -0.010(3)
    C35 0.047(4) 0.042(4) 0.052(4) 0.009(3) 0.005(3) -0.023(3)
    C36 0.047(4) 0.032(4) 0.051(4) 0.007(3) 0.003(3) -0.006(3)
    C37 0.036(3) 0.038(4) 0.037(3) 0.004(3) 0.006(3) 0.000(3)
    C38 0.029(3) 0.033(3) 0.036(3) 0.002(3) 0.003(2) -0.003(3)
_geom_special_details
;
 All esds (except the esd in the dihedral angle between two l.s. planes)
 are estimated using the full covariance matrix.  The cell esds are taken
 into account individually in the estimation of esds in distances, angles
 and torsion angles; correlations between esds in cell parameters are only
 used when they are defined by crystal symmetry.  An approximate (isotropic)
 treatment of cell esds is used for estimating esds involving l.s. planes.
;
loop_
    _geom_bond_atom_site_label_1
    _geom_bond_atom_site_label_2
    _geom_bond_site_symmetry_2
    _geom_bond_distance
    _geom_bond_publ_flag
    Mo1 O4 . 1.697(4) y
    Mo1 O3 . 1.699(4) y
    Mo1 O2 . 1.941(3) y
    Mo1 O1 . 2.080(3) y
    Mo1 N1 . 2.149(4) y
    Mo1 N2 . 2.338(4) y
    Br1 C2 . 1.889(5) ?
    Br2 C4 . 1.887(5) ?
    Br3 C16 . 1.887(5) ?
    Br4 C18 . 1.877(5) ?
    O1 C1 . 1.301(6) ?
    O2 C19 . 1.335(6) ?
    N1 C7 . 1.292(7) ?
    N1 C8 . 1.466(7) ?
    N2 C13 . 1.268(6) ?
    N2 C12 . 1.464(6) ?
    C1 C2 . 1.409(7) ?
    C1 C6 . 1.413(7) ?
    C2 C3 . 1.345(7) ?
    C3 C4 . 1.395(8) ?
    C3 H3 . 0.9300 ?
    C4 C5 . 1.354(8) ?
    C5 C6 . 1.405(7) ?
    C5 H5 . 0.9300 ?
    C6 C7 . 1.434(8) ?
    C7 H7 . 0.9300 ?
    C8 C9 . 1.533(8) ?
    C8 H8A . 0.9700 ?
    C8 H8B . 0.9700 ?
    C9 C12 . 1.517(7) ?
    C9 C10 . 1.528(8) ?
    C9 C11 . 1.536(7) ?
    C10 H10A . 0.9600 ?
    C10 H10B . 0.9600 ?
    C10 H10C . 0.9600 ?
    C11 H11A . 0.9600 ?
    C11 H11B . 0.9600 ?
    C11 H11C . 0.9600 ?
    C12 H12A . 0.9700 ?
    C12 H12B . 0.9700 ?
    C13 C14 . 1.460(7) ?
    C13 H13 . 0.9300 ?
    C14 C15 . 1.390(7) ?
    C14 C19 . 1.398(7) ?
    C15 C16 . 1.360(8) ?
    C15 H15 . 0.9300 ?
    C16 C17 . 1.372(7) ?
    C17 C18 . 1.380(7) ?
    C17 H17 . 0.9300 ?
    C18 C19 . 1.382(7) ?
    Mo2 O8 . 1.692(4) y
    Mo2 O7 . 1.697(4) y
    Mo2 O5 . 1.936(3) y
    Mo2 O6 . 2.081(3) y
    Mo2 N4 . 2.157(4) y
    Mo2 N3 . 2.329(4) y
    Br5 C21 . 1.874(5) ?
    Br6 C23 . 1.889(5) ?
    Br7 C35 . 1.890(6) ?
    Br8 C37 . 1.874(6) ?
    O5 C20 . 1.341(6) ?
    O6 C38 . 1.297(6) ?
    N3 C26 . 1.266(6) ?
    N3 C27 . 1.469(6) ?
    N4 C32 . 1.290(7) ?
    N4 C31 . 1.471(7) ?
    C20 C21 . 1.386(7) ?
    C20 C25 . 1.405(7) ?
    C21 C22 . 1.381(7) ?
    C22 C23 . 1.363(7) ?
    C22 H22 . 0.9300 ?
    C23 C24 . 1.361(8) ?
    C24 C25 . 1.387(7) ?
    C24 H24 . 0.9300 ?
    C25 C26 . 1.455(7) ?
    C26 H26 . 0.9300 ?
    C27 C28 . 1.516(7) ?
    C27 H27A . 0.9700 ?
    C27 H27B . 0.9700 ?
    C28 C30 . 1.523(8) ?
    C28 C31 . 1.537(7) ?
    C28 C29 . 1.541(8) ?
    C29 H29A . 0.9600 ?
    C29 H29B . 0.9600 ?
    C29 H29C . 0.9600 ?
    C30 H30A . 0.9600 ?
    C30 H30B . 0.9600 ?
    C30 H30C . 0.9600 ?
    C31 H31A . 0.9700 ?
    C31 H31B . 0.9700 ?
    C32 C33 . 1.432(8) ?
    C32 H32 . 0.9300 ?
    C33 C38 . 1.410(7) ?
    C33 C34 . 1.411(8) ?
    C34 C35 . 1.366(8) ?
    C34 H34 . 0.9300 ?
    C35 C36 . 1.382(8) ?
    C36 C37 . 1.367(7) ?
    C36 H36 . 0.9300 ?
    C37 C38 . 1.404(7) ?
loop_
    _geom_angle_atom_site_label_1
    _geom_angle_atom_site_label_2
    _geom_angle_atom_site_label_3
    _geom_angle_site_symmetry_1
    _geom_angle_site_symmetry_3
    _geom_angle
    _geom_angle_publ_flag
    O4 Mo1 O3 . . 103.99(19) ?
    O4 Mo1 O2 . . 102.49(17) ?
    O3 Mo1 O2 . . 105.50(17) ?
    O4 Mo1 O1 . . 161.28(17) ?
    O3 Mo1 O1 . . 91.90(17) ?
    O2 Mo1 O1 . . 82.25(14) ?
    O4 Mo1 N1 . . 90.71(18) ?
    O3 Mo1 N1 . . 93.14(18) ?
    O2 Mo1 N1 . . 153.52(15) ?
    O1 Mo1 N1 . . 78.43(15) ?
    O4 Mo1 N2 . . 84.34(17) ?
    O3 Mo1 N2 . . 168.34(17) ?
    O2 Mo1 N2 . . 80.14(15) ?
    O1 Mo1 N2 . . 78.61(14) ?
    N1 Mo1 N2 . . 78.44(15) ?
    C1 O1 Mo1 . . 122.4(3) ?
    C19 O2 Mo1 . . 126.8(3) ?
    C7 N1 C8 . . 117.8(5) ?
    C7 N1 Mo1 . . 122.8(4) ?
    C8 N1 Mo1 . . 119.4(4) ?
    C13 N2 C12 . . 118.3(5) ?
    C13 N2 Mo1 . . 122.4(4) ?
    C12 N2 Mo1 . . 119.0(3) ?
    O1 C1 C2 . . 121.0(5) ?
    O1 C1 C6 . . 122.5(5) ?
    C2 C1 C6 . . 116.5(5) ?
    C3 C2 C1 . . 122.6(5) ?
    C3 C2 Br1 . . 120.3(4) ?
    C1 C2 Br1 . . 117.1(4) ?
    C2 C3 C4 . . 119.8(6) ?
    C2 C3 H3 . . 120.1 ?
    C4 C3 H3 . . 120.1 ?
    C5 C4 C3 . . 120.6(5) ?
    C5 C4 Br2 . . 120.3(5) ?
    C3 C4 Br2 . . 119.1(5) ?
    C4 C5 C6 . . 120.1(6) ?
    C4 C5 H5 . . 120.0 ?
    C6 C5 H5 . . 120.0 ?
    C5 C6 C1 . . 120.3(5) ?
    C5 C6 C7 . . 120.2(5) ?
    C1 C6 C7 . . 118.9(5) ?
    N1 C7 C6 . . 125.5(5) ?
    N1 C7 H7 . . 117.2 ?
    C6 C7 H7 . . 117.2 ?
    N1 C8 C9 . . 112.2(4) ?
    N1 C8 H8A . . 109.2 ?
    C9 C8 H8A . . 109.2 ?
    N1 C8 H8B . . 109.2 ?
    C9 C8 H8B . . 109.2 ?
    H8A C8 H8B . . 107.9 ?
    C12 C9 C10 . . 111.3(5) ?
    C12 C9 C8 . . 112.2(5) ?
    C10 C9 C8 . . 111.0(5) ?
    C12 C9 C11 . . 106.2(5) ?
    C10 C9 C11 . . 109.9(5) ?
    C8 C9 C11 . . 105.9(5) ?
    C9 C10 H10A . . 109.5 ?
    C9 C10 H10B . . 109.5 ?
    H10A C10 H10B . . 109.5 ?
    C9 C10 H10C . . 109.5 ?
    H10A C10 H10C . . 109.5 ?
    H10B C10 H10C . . 109.5 ?
    C9 C11 H11A . . 109.5 ?
    C9 C11 H11B . . 109.5 ?
    H11A C11 H11B . . 109.5 ?
    C9 C11 H11C . . 109.5 ?
    H11A C11 H11C . . 109.5 ?
    H11B C11 H11C . . 109.5 ?
    N2 C12 C9 . . 115.4(4) ?
    N2 C12 H12A . . 108.4 ?
    C9 C12 H12A . . 108.4 ?
    N2 C12 H12B . . 108.4 ?
    C9 C12 H12B . . 108.4 ?
    H12A C12 H12B . . 107.5 ?
    N2 C13 C14 . . 125.0(5) ?
    N2 C13 H13 . . 117.5 ?
    C14 C13 H13 . . 117.5 ?
    C15 C14 C19 . . 119.8(5) ?
    C15 C14 C13 . . 117.9(5) ?
    C19 C14 C13 . . 122.1(5) ?
    C16 C15 C14 . . 120.1(5) ?
    C16 C15 H15 . . 120.0 ?
    C14 C15 H15 . . 120.0 ?
    C15 C16 C17 . . 121.4(5) ?
    C15 C16 Br3 . . 119.4(4) ?
    C17 C16 Br3 . . 119.3(4) ?
    C16 C17 C18 . . 118.7(5) ?
    C16 C17 H17 . . 120.7 ?
    C18 C17 H17 . . 120.7 ?
    C17 C18 C19 . . 121.8(5) ?
    C17 C18 Br4 . . 119.0(4) ?
    C19 C18 Br4 . . 119.2(4) ?
    O2 C19 C18 . . 119.9(5) ?
    O2 C19 C14 . . 122.0(5) ?
    C18 C19 C14 . . 118.2(5) ?
    O8 Mo2 O7 . . 103.94(19) ?
    O8 Mo2 O5 . . 102.94(17) ?
    O7 Mo2 O5 . . 105.01(17) ?
    O8 Mo2 O6 . . 161.06(17) ?
    O7 Mo2 O6 . . 91.52(16) ?
    O5 Mo2 O6 . . 83.09(14) ?
    O8 Mo2 N4 . . 89.96(18) ?
    O7 Mo2 N4 . . 93.90(18) ?
    O5 Mo2 N4 . . 153.52(15) ?
    O6 Mo2 N4 . . 77.96(15) ?
    O8 Mo2 N3 . . 85.22(17) ?
    O7 Mo2 N3 . . 168.14(17) ?
    O5 Mo2 N3 . . 79.74(15) ?
    O6 Mo2 N3 . . 78.15(14) ?
    N4 Mo2 N3 . . 78.40(16) ?
    C20 O5 Mo2 . . 127.4(3) ?
    C38 O6 Mo2 . . 122.1(3) ?
    C26 N3 C27 . . 117.6(5) ?
    C26 N3 Mo2 . . 123.2(4) ?
    C27 N3 Mo2 . . 118.8(3) ?
    C32 N4 C31 . . 118.1(5) ?
    C32 N4 Mo2 . . 122.6(4) ?
    C31 N4 Mo2 . . 119.3(4) ?
    O5 C20 C21 . . 120.4(5) ?
    O5 C20 C25 . . 121.4(5) ?
    C21 C20 C25 . . 118.2(5) ?
    C22 C21 C20 . . 121.5(5) ?
    C22 C21 Br5 . . 119.5(4) ?
    C20 C21 Br5 . . 119.0(4) ?
    C23 C22 C21 . . 119.1(5) ?
    C23 C22 H22 . . 120.5 ?
    C21 C22 H22 . . 120.5 ?
    C24 C23 C22 . . 121.2(5) ?
    C24 C23 Br6 . . 119.7(4) ?
    C22 C23 Br6 . . 119.1(5) ?
    C23 C24 C25 . . 120.6(5) ?
    C23 C24 H24 . . 119.7 ?
    C25 C24 H24 . . 119.7 ?
    C24 C25 C20 . . 119.3(5) ?
    C24 C25 C26 . . 118.6(5) ?
    C20 C25 C26 . . 122.1(5) ?
    N3 C26 C25 . . 124.8(5) ?
    N3 C26 H26 . . 117.6 ?
    C25 C26 H26 . . 117.6 ?
    N3 C27 C28 . . 115.7(4) ?
    N3 C27 H27A . . 108.4 ?
    C28 C27 H27A . . 108.4 ?
    N3 C27 H27B . . 108.4 ?
    C28 C27 H27B . . 108.4 ?
    H27A C27 H27B . . 107.4 ?
    C27 C28 C30 . . 111.5(5) ?
    C27 C28 C31 . . 111.4(5) ?
    C30 C28 C31 . . 111.2(5) ?
    C27 C28 C29 . . 105.7(5) ?
    C30 C28 C29 . . 109.9(5) ?
    C31 C28 C29 . . 107.0(5) ?
    C28 C29 H29A . . 109.5 ?
    C28 C29 H29B . . 109.5 ?
    H29A C29 H29B . . 109.5 ?
    C28 C29 H29C . . 109.5 ?
    H29A C29 H29C . . 109.5 ?
    H29B C29 H29C . . 109.5 ?
    C28 C30 H30A . . 109.5 ?
    C28 C30 H30B . . 109.5 ?
    H30A C30 H30B . . 109.5 ?
    C28 C30 H30C . . 109.5 ?
    H30A C30 H30C . . 109.5 ?
    H30B C30 H30C . . 109.5 ?
    N4 C31 C28 . . 111.7(4) ?
    N4 C31 H31A . . 109.3 ?
    C28 C31 H31A . . 109.3 ?
    N4 C31 H31B . . 109.3 ?
    C28 C31 H31B . . 109.3 ?
    H31A C31 H31B . . 108.0 ?
    N4 C32 C33 . . 125.5(6) ?
    N4 C32 H32 . . 117.3 ?
    C33 C32 H32 . . 117.3 ?
    C38 C33 C34 . . 120.9(6) ?
    C38 C33 C32 . . 119.7(5) ?
    C34 C33 C32 . . 118.8(6) ?
    C35 C34 C33 . . 118.4(6) ?
    C35 C34 H34 . . 120.8 ?
    C33 C34 H34 . . 120.8 ?
    C34 C35 C36 . . 121.9(6) ?
    C34 C35 Br7 . . 120.4(5) ?
    C36 C35 Br7 . . 117.7(5) ?
    C37 C36 C35 . . 119.8(6) ?
    C37 C36 H36 . . 120.1 ?
    C35 C36 H36 . . 120.1 ?
    C36 C37 C38 . . 121.4(6) ?
    C36 C37 Br8 . . 121.4(5) ?
    C38 C37 Br8 . . 117.2(4) ?
    O6 C38 C37 . . 121.1(5) ?
    O6 C38 C33 . . 121.4(5) ?
    C37 C38 C33 . . 117.4(5) ?
loop_
    _geom_torsion_atom_site_label_1
    _geom_torsion_atom_site_label_2
    _geom_torsion_atom_site_label_3
    _geom_torsion_atom_site_label_4
    _geom_torsion_site_symmetry_1
    _geom_torsion_site_symmetry_2
    _geom_torsion_site_symmetry_3
    _geom_torsion_site_symmetry_4
    _geom_torsion
    _geom_torsion_publ_flag
    O4 Mo1 O1 C1 . . . . 110.4(6) ?
    O3 Mo1 O1 C1 . . . . -38.0(4) ?
    O2 Mo1 O1 C1 . . . . -143.4(4) ?
    N1 Mo1 O1 C1 . . . . 54.8(4) ?
    N2 Mo1 O1 C1 . . . . 135.2(4) ?
    O4 Mo1 O2 C19 . . . . 132.3(4) ?
    O3 Mo1 O2 C19 . . . . -119.2(4) ?
    O1 Mo1 O2 C19 . . . . -29.3(4) ?
    N1 Mo1 O2 C19 . . . . 14.0(7) ?
    N2 Mo1 O2 C19 . . . . 50.4(4) ?
    O4 Mo1 N1 C7 . . . . 153.6(4) ?
    O3 Mo1 N1 C7 . . . . 49.5(5) ?
    O2 Mo1 N1 C7 . . . . -85.8(6) ?
    O1 Mo1 N1 C7 . . . . -41.8(4) ?
    N2 Mo1 N1 C7 . . . . -122.3(4) ?
    O4 Mo1 N1 C8 . . . . -28.5(4) ?
    O3 Mo1 N1 C8 . . . . -132.5(4) ?
    O2 Mo1 N1 C8 . . . . 92.2(5) ?
    O1 Mo1 N1 C8 . . . . 136.2(4) ?
    N2 Mo1 N1 C8 . . . . 55.6(4) ?
    O4 Mo1 N2 C13 . . . . -129.3(4) ?
    O3 Mo1 N2 C13 . . . . 94.4(9) ?
    O2 Mo1 N2 C13 . . . . -25.6(4) ?
    O1 Mo1 N2 C13 . . . . 58.4(4) ?
    N1 Mo1 N2 C13 . . . . 138.8(4) ?
    O4 Mo1 N2 C12 . . . . 43.7(4) ?
    O3 Mo1 N2 C12 . . . . -92.6(9) ?
    O2 Mo1 N2 C12 . . . . 147.4(4) ?
    O1 Mo1 N2 C12 . . . . -128.6(4) ?
    N1 Mo1 N2 C12 . . . . -48.2(4) ?
    Mo1 O1 C1 C2 . . . . 142.0(4) ?
    Mo1 O1 C1 C6 . . . . -39.2(7) ?
    O1 C1 C2 C3 . . . . -176.6(5) ?
    C6 C1 C2 C3 . . . . 4.5(8) ?
    O1 C1 C2 Br1 . . . . 2.7(7) ?
    C6 C1 C2 Br1 . . . . -176.2(4) ?
    C1 C2 C3 C4 . . . . -1.7(9) ?
    Br1 C2 C3 C4 . . . . 178.9(4) ?
    C2 C3 C4 C5 . . . . -2.6(9) ?
    C2 C3 C4 Br2 . . . . 177.2(4) ?
    C3 C4 C5 C6 . . . . 3.9(9) ?
    Br2 C4 C5 C6 . . . . -175.9(4) ?
    C4 C5 C6 C1 . . . . -1.0(9) ?
    C4 C5 C6 C7 . . . . -171.5(6) ?
    O1 C1 C6 C5 . . . . 178.0(5) ?
    C2 C1 C6 C5 . . . . -3.1(8) ?
    O1 C1 C6 C7 . . . . -11.3(8) ?
    C2 C1 C6 C7 . . . . 167.6(5) ?
    C8 N1 C7 C6 . . . . -164.2(5) ?
    Mo1 N1 C7 C6 . . . . 13.8(8) ?
    C5 C6 C7 N1 . . . . -165.1(6) ?
    C1 C6 C7 N1 . . . . 24.2(9) ?
    C7 N1 C8 C9 . . . . 102.4(6) ?
    Mo1 N1 C8 C9 . . . . -75.6(5) ?
    N1 C8 C9 C12 . . . . 65.7(6) ?
    N1 C8 C9 C10 . . . . -59.6(6) ?
    N1 C8 C9 C11 . . . . -178.8(5) ?
    C13 N2 C12 C9 . . . . -126.7(5) ?
    Mo1 N2 C12 C9 . . . . 60.1(6) ?
    C10 C9 C12 N2 . . . . 64.8(6) ?
    C8 C9 C12 N2 . . . . -60.4(6) ?
    C11 C9 C12 N2 . . . . -175.6(5) ?
    C12 N2 C13 C14 . . . . -174.3(5) ?
    Mo1 N2 C13 C14 . . . . -1.2(7) ?
    N2 C13 C14 C15 . . . . -162.1(5) ?
    N2 C13 C14 C19 . . . . 21.1(8) ?
    C19 C14 C15 C16 . . . . -2.8(8) ?
    C13 C14 C15 C16 . . . . -179.7(5) ?
    C14 C15 C16 C17 . . . . 0.9(9) ?
    C14 C15 C16 Br3 . . . . -178.1(4) ?
    C15 C16 C17 C18 . . . . 1.2(9) ?
    Br3 C16 C17 C18 . . . . -179.8(4) ?
    C16 C17 C18 C19 . . . . -1.4(9) ?
    C16 C17 C18 Br4 . . . . 176.8(4) ?
    Mo1 O2 C19 C18 . . . . 133.1(4) ?
    Mo1 O2 C19 C14 . . . . -49.0(7) ?
    C17 C18 C19 O2 . . . . 177.4(5) ?
    Br4 C18 C19 O2 . . . . -0.7(7) ?
    C17 C18 C19 C14 . . . . -0.5(8) ?
    Br4 C18 C19 C14 . . . . -178.7(4) ?
    C15 C14 C19 O2 . . . . -175.3(5) ?
    C13 C14 C19 O2 . . . . 1.4(8) ?
    C15 C14 C19 C18 . . . . 2.6(8) ?
    C13 C14 C19 C18 . . . . 179.3(5) ?
    O8 Mo2 O5 C20 . . . . -132.9(4) ?
    O7 Mo2 O5 C20 . . . . 118.5(4) ?
    O6 Mo2 O5 C20 . . . . 28.8(4) ?
    N4 Mo2 O5 C20 . . . . -15.6(7) ?
    N3 Mo2 O5 C20 . . . . -50.3(4) ?
    O8 Mo2 O6 C38 . . . . -108.5(6) ?
    O7 Mo2 O6 C38 . . . . 36.6(4) ?
    O5 Mo2 O6 C38 . . . . 141.5(4) ?
    N4 Mo2 O6 C38 . . . . -57.1(4) ?
    N3 Mo2 O6 C38 . . . . -137.6(4) ?
    O8 Mo2 N3 C26 . . . . 129.6(4) ?
    O7 Mo2 N3 C26 . . . . -89.3(9) ?
    O5 Mo2 N3 C26 . . . . 25.5(4) ?
    O6 Mo2 N3 C26 . . . . -59.6(4) ?
    N4 Mo2 N3 C26 . . . . -139.5(4) ?
    O8 Mo2 N3 C27 . . . . -42.9(4) ?
    O7 Mo2 N3 C27 . . . . 98.3(9) ?
    O5 Mo2 N3 C27 . . . . -147.0(4) ?
    O6 Mo2 N3 C27 . . . . 128.0(4) ?
    N4 Mo2 N3 C27 . . . . 48.1(4) ?
    O8 Mo2 N4 C32 . . . . -153.0(4) ?
    O7 Mo2 N4 C32 . . . . -49.0(4) ?
    O5 Mo2 N4 C32 . . . . 87.0(6) ?
    O6 Mo2 N4 C32 . . . . 41.7(4) ?
    N3 Mo2 N4 C32 . . . . 121.9(4) ?
    O8 Mo2 N4 C31 . . . . 29.4(4) ?
    O7 Mo2 N4 C31 . . . . 133.3(4) ?
    O5 Mo2 N4 C31 . . . . -90.7(5) ?
    O6 Mo2 N4 C31 . . . . -135.9(4) ?
    N3 Mo2 N4 C31 . . . . -55.8(4) ?
    Mo2 O5 C20 C21 . . . . -131.8(4) ?
    Mo2 O5 C20 C25 . . . . 49.1(7) ?
    O5 C20 C21 C22 . . . . 179.7(5) ?
    C25 C20 C21 C22 . . . . -1.2(8) ?
    O5 C20 C21 Br5 . . . . 0.6(7) ?
    C25 C20 C21 Br5 . . . . 179.7(4) ?
    C20 C21 C22 C23 . . . . 1.5(8) ?
    Br5 C21 C22 C23 . . . . -179.3(4) ?
    C21 C22 C23 C24 . . . . 0.3(9) ?
    C21 C22 C23 Br6 . . . . -177.6(4) ?
    C22 C23 C24 C25 . . . . -2.4(9) ?
    Br6 C23 C24 C25 . . . . 175.5(4) ?
    C23 C24 C25 C20 . . . . 2.7(8) ?
    C23 C24 C25 C26 . . . . -177.5(5) ?
    O5 C20 C25 C24 . . . . 178.2(5) ?
    C21 C20 C25 C24 . . . . -0.9(8) ?
    O5 C20 C25 C26 . . . . -1.6(8) ?
    C21 C20 C25 C26 . . . . 179.3(5) ?
    C27 N3 C26 C25 . . . . 173.6(5) ?
    Mo2 N3 C26 C25 . . . . 1.1(7) ?
    C24 C25 C26 N3 . . . . 159.7(5) ?
    C20 C25 C26 N3 . . . . -20.5(8) ?
    C26 N3 C27 C28 . . . . 126.3(5) ?
    Mo2 N3 C27 C28 . . . . -60.9(6) ?
    N3 C27 C28 C30 . . . . -63.3(6) ?
    N3 C27 C28 C31 . . . . 61.6(6) ?
    N3 C27 C28 C29 . . . . 177.4(5) ?
    C32 N4 C31 C28 . . . . -101.6(6) ?
    Mo2 N4 C31 C28 . . . . 76.1(5) ?
    C27 C28 C31 N4 . . . . -66.6(6) ?
    C30 C28 C31 N4 . . . . 58.5(6) ?
    C29 C28 C31 N4 . . . . 178.5(5) ?
    C31 N4 C32 C33 . . . . 164.0(5) ?
    Mo2 N4 C32 C33 . . . . -13.7(8) ?
    N4 C32 C33 C38 . . . . -23.1(9) ?
    N4 C32 C33 C34 . . . . 165.3(5) ?
    C38 C33 C34 C35 . . . . 0.8(9) ?
    C32 C33 C34 C35 . . . . 172.3(5) ?
    C33 C34 C35 C36 . . . . -3.5(9) ?
    C33 C34 C35 Br7 . . . . 177.5(4) ?
    C34 C35 C36 C37 . . . . 1.8(9) ?
    Br7 C35 C36 C37 . . . . -179.2(4) ?
    C35 C36 C37 C38 . . . . 2.6(9) ?
    C35 C36 C37 Br8 . . . . -179.3(4) ?
    Mo2 O6 C38 C37 . . . . -140.7(4) ?
    Mo2 O6 C38 C33 . . . . 43.2(6) ?
    C36 C37 C38 O6 . . . . 178.7(5) ?
    Br8 C37 C38 O6 . . . . 0.6(7) ?
    C36 C37 C38 C33 . . . . -5.1(8) ?
    Br8 C37 C38 C33 . . . . 176.8(4) ?
    C34 C33 C38 O6 . . . . 179.6(5) ?
    C32 C33 C38 O6 . . . . 8.2(8) ?
    C34 C33 C38 C37 . . . . 3.3(8) ?
    C32 C33 C38 C37 . . . . -168.0(5) ?
loop_
    _geom_hbond_atom_site_label_D
    _geom_hbond_atom_site_label_H
    _geom_hbond_atom_site_label_A
    _geom_hbond_site_symmetry_A
    _geom_hbond_distance_DH
    _geom_hbond_distance_HA
    _geom_hbond_distance_DA
    _geom_hbond_angle_DHA
    _geom_hbond_publ_flag
    C29 H29C Br7 3_755 0.96 2.88 3.792(6) 159.7 y
_iucr_refine_instructions_details
;
TITL MB_IR_APRIL12_0m in P2(1)/c
CELL 0.71073 13.1915 15.7890 22.2514 90.000 101.702 90.000
ZERR 8.00 0.0006 0.0008 0.0013 0.000 0.003 0.000
LATT 1
SYMM -x, y+1/2, -z+1/2
SFAC C  H  N  O  BR  MO
UNIT 152  128  16  32 32 8
L.S. 10
ACTA
BOND $H
EQIV 2-x,-y,-z $1
HTAB C29 BR7_$1
CONF
REM MATRIX 1.002, 0.00, 0.006; 0.000, -1, 0.000; -0.667, 0.000, -1.002
FMAP 2
PLAN 20
TEMP 23.000
WGHT    0.028100    6.395600
BASF   0.05309
FVAR       1.01676
MOLE 1
MO1   6    0.800143    0.416008    0.372936    11.00000    0.03499    0.03771 =
         0.02849    0.00128    0.00264    0.00383
BR1   5    0.696488    0.656159    0.238483    11.00000    0.07255    0.04207 =
         0.04039    0.00514    0.01772   -0.00141
BR2   5    0.615102    0.832178    0.443896    11.00000    0.09135    0.03638 =
         0.06971   -0.00657    0.03318    0.01129
BR3   5    0.622440    0.476030    0.039937    11.00000    0.07239    0.10529 =
         0.04556    0.03356   -0.00820   -0.02119
BR4   5    0.973068    0.518867    0.228469    11.00000    0.04104    0.07101 =
         0.06125   -0.00281    0.00996   -0.01730
O1    4    0.705986    0.509294    0.324568    11.00000    0.04197    0.02916 =
         0.03145    0.00115    0.00624    0.00614
O2    4    0.849923    0.408262    0.296793    11.00000    0.02760    0.04635 =
         0.03438    0.00066    0.00561    0.00750
O3    4    0.876704    0.489369    0.415975    11.00000    0.04422    0.06164 =
         0.03652   -0.00804    0.00173   -0.01115
O4    4    0.839763    0.322699    0.407749    11.00000    0.05231    0.04868 =
         0.04605    0.01079   -0.00120    0.01415
N1    3    0.681044    0.426925    0.425586    11.00000    0.04809    0.03243 =
         0.02641    0.00109    0.00612    0.00096
N2    3    0.667745    0.334526    0.314726    11.00000    0.03822    0.02758 =
         0.03191   -0.00186    0.01260    0.00250
C1    1    0.681532    0.578030    0.350561    11.00000    0.03644    0.03141 =
         0.03496   -0.00119    0.00279    0.00229
C2    1    0.674712    0.656512    0.319828    11.00000    0.04485    0.03147 =
         0.03401   -0.00047    0.01023    0.00163
C3    1    0.654688    0.729456    0.346399    11.00000    0.04402    0.03323 =
         0.05250    0.00490    0.01380    0.00255
AFIX  43
H3    2    0.652628    0.780254    0.325029    11.00000   -1.20000
AFIX   0
C4    1    0.637023    0.728656    0.406116    11.00000    0.05275    0.02980 =
         0.05031   -0.00873    0.01794    0.00429
C5    1    0.635852    0.654690    0.436738    11.00000    0.05665    0.03820 =
         0.04465   -0.00802    0.01669    0.00058
AFIX  43
H5    2    0.619891    0.654422    0.475573    11.00000   -1.20000
AFIX   0
C6    1    0.658725    0.578328    0.409913    11.00000    0.04350    0.02747 =
         0.03922   -0.00119    0.01168    0.00232
C7    1    0.643940    0.498990    0.438294    11.00000    0.05383    0.03952 =
         0.03178   -0.00011    0.01327   -0.00220
AFIX  43
H7    2    0.604280    0.499426    0.468406    11.00000   -1.20000
AFIX   0
C8    1    0.636707    0.349938    0.446644    11.00000    0.05696    0.03913 =
         0.03549    0.00855    0.01392   -0.00219
AFIX  23
H8A   2    0.600430    0.364588    0.479008    11.00000   -1.20000
H8B   2    0.692242    0.311254    0.463690    11.00000   -1.20000
AFIX   0
C9    1    0.561514    0.305455    0.394657    11.00000    0.04811    0.02845 =
         0.04009    0.00629    0.01595   -0.00375
C10   1    0.471745    0.363789    0.366896    11.00000    0.04508    0.06899 =
         0.04836    0.00954    0.01374    0.00771
AFIX 137
H10A  2    0.497814    0.411580    0.348068    11.00000   -1.50000
H10B  2    0.437765    0.383117    0.398645    11.00000   -1.50000
H10C  2    0.423267    0.333314    0.336537    11.00000   -1.50000
AFIX   0
C11   1    0.520384    0.228021    0.424014    11.00000    0.07971    0.06139 =
         0.05268    0.00297    0.03036   -0.02136
AFIX 137
H11A  2    0.478406    0.194291    0.392609    11.00000   -1.50000
H11B  2    0.479484    0.246594    0.452621    11.00000   -1.50000
H11C  2    0.577557    0.194786    0.445157    11.00000   -1.50000
AFIX   0
C12   1    0.615589    0.271206    0.345758    11.00000    0.05037    0.03668 =
         0.03769    0.00219    0.01464   -0.00266
AFIX  23
H12A  2    0.666380    0.229644    0.364564    11.00000   -1.20000
H12B  2    0.564824    0.242034    0.315090    11.00000   -1.20000
AFIX   0
C13   1    0.646051    0.337254    0.256561    11.00000    0.02888    0.03253 =
         0.03773   -0.00071    0.00834    0.00087
AFIX  43
H13   2    0.593256    0.302184    0.236492    11.00000   -1.20000
AFIX   0
C14   1    0.697640    0.391257    0.218688    11.00000    0.03588    0.02955 =
         0.03279   -0.00117    0.01092    0.00032
C15   1    0.647882    0.405425    0.158212    11.00000    0.03851    0.04538 =
         0.03159    0.00296    0.00848    0.00109
AFIX  43
H15   2    0.583580    0.381038    0.143132    11.00000   -1.20000
AFIX   0
C16   1    0.693150    0.454897    0.121106    11.00000    0.03965    0.04773 =
         0.03215    0.00143    0.00588    0.00494
C17   1    0.788564    0.490841    0.141751    11.00000    0.05004    0.03686 =
         0.04152    0.00359    0.01351   -0.00314
AFIX  43
H17   2    0.818275    0.525420    0.116215    11.00000   -1.20000
AFIX   0
C18   1    0.839574    0.474664    0.201164    11.00000    0.03001    0.03788 =
         0.03968   -0.00290    0.00856   -0.00453
C19   1    0.796266    0.424946    0.240467    11.00000    0.03358    0.03133 =
         0.03693   -0.00132    0.00621    0.00918
MOLE 2
MO2   6    0.707274    0.130315    0.131178    11.00000    0.03487    0.03584 =
         0.02826    0.00053    0.00086    0.00347
BR5   5    0.527409    0.017965    0.268807    11.00000    0.04162    0.07206 =
         0.06350    0.00168    0.00727   -0.01579
BR6   5    0.878590    0.036877    0.459205    11.00000    0.08054    0.10848 =
         0.03808    0.02081   -0.00435   -0.01217
BR7   5    0.892850   -0.280891    0.049072    11.00000    0.09854    0.05586 =
         0.07797   -0.02735    0.02083    0.01894
BR8   5    0.795323   -0.118664    0.255194    11.00000    0.07076    0.04169 =
         0.04424    0.00394    0.01763    0.00006
O5    4    0.654988    0.134092    0.206406    11.00000    0.03466    0.04602 =
         0.03113    0.00141    0.00497    0.00271
O6    4    0.799660    0.033737    0.176518    11.00000    0.04460    0.03189 =
         0.02705   -0.00096    0.00236    0.00598
O7    4    0.630345    0.059551    0.085861    11.00000    0.04692    0.05141 =
         0.03432   -0.00206   -0.00095   -0.00616
O8    4    0.670422    0.225055    0.098388    11.00000    0.05124    0.04271 =
         0.04777    0.00920    0.00054    0.01076
N3    3    0.839250    0.206311    0.193702    11.00000    0.03571    0.03130 =
         0.03387    0.00108    0.00823    0.00244
N4    3    0.828989    0.122796    0.079679    11.00000    0.04251    0.03776 =
         0.02576    0.00020    0.00180   -0.00162
C20   1    0.705696    0.113608    0.263043    11.00000    0.03007    0.02880 =
         0.03644   -0.00579    0.01163    0.00773
C21   1    0.660194    0.060869    0.299801    11.00000    0.03298    0.03363 =
         0.03881   -0.00349    0.01113    0.00048
C22   1    0.710946    0.038551    0.358204    11.00000    0.04542    0.04084 =
         0.03510    0.00352    0.01147    0.00139
AFIX  43
H22   2    0.679968    0.002056    0.381917    11.00000   -1.20000
AFIX   0
C23   1    0.807024    0.070747    0.380589    11.00000    0.04483    0.04904 =
         0.03021    0.00275    0.00020    0.00527
C24   1    0.853255    0.124522    0.346572    11.00000    0.03567    0.04179 =
         0.04002   -0.00640    0.00523    0.00149
AFIX  43
H24   2    0.917775    0.147355    0.363357    11.00000   -1.20000
AFIX   0
C25   1    0.805058    0.145585    0.287122    11.00000    0.03251    0.03452 =
         0.02779   -0.00057    0.00567    0.00347
C26   1    0.859326    0.200565    0.251658    11.00000    0.02911    0.03588 =
         0.03624   -0.00469    0.00651    0.00375
AFIX  43
H26   2    0.912672    0.233932    0.273147    11.00000   -1.20000
AFIX   0
C27   1    0.894100    0.271635    0.165703    11.00000    0.04499    0.02945 =
         0.03857    0.00258    0.00589   -0.00181
AFIX  23
H27A  2    0.943820    0.298926    0.197991    11.00000   -1.20000
H27B  2    0.844341    0.314295    0.147488    11.00000   -1.20000
AFIX   0
C28   1    0.950765    0.240710    0.117018    11.00000    0.04094    0.04312 =
         0.03839    0.00195    0.01109   -0.00960
C29   1    0.996718    0.320586    0.092999    11.00000    0.08328    0.05654 =
         0.05020    0.00537    0.02441   -0.02421
AFIX 137
H29A  2    1.037536    0.350893    0.126844    11.00000   -1.50000
H29B  2    0.941608    0.356250    0.072321    11.00000   -1.50000
H29C  2    1.039634    0.304370    0.064868    11.00000   -1.50000
AFIX   0
C30   1    1.037199    0.179153    0.143559    11.00000    0.04740    0.06705 =
         0.04964    0.00097    0.01497    0.00232
AFIX 137
H30A  2    1.007927    0.128975    0.157500    11.00000   -1.50000
H30B  2    1.083164    0.205357    0.177434    11.00000   -1.50000
H30C  2    1.074981    0.164331    0.112469    11.00000   -1.50000
AFIX   0
C31   1    0.875622    0.201349    0.062266    11.00000    0.05873    0.04241 =
         0.03448    0.00482    0.01158   -0.00314
AFIX  23
H31A  2    0.821238    0.241710    0.046593    11.00000   -1.20000
H31B  2    0.912559    0.189226    0.029741    11.00000   -1.20000
AFIX   0
C32   1    0.865450    0.051654    0.065028    11.00000    0.04629    0.05478 =
         0.02585   -0.00302    0.00729   -0.00318
AFIX  43
H32   2    0.906442    0.052985    0.035611    11.00000   -1.20000
AFIX   0
C33   1    0.848097   -0.029238    0.090270    11.00000    0.04052    0.04169 =
         0.03525   -0.00519    0.00823   -0.00089
C34   1    0.871946   -0.103069    0.060212    11.00000    0.05201    0.05098 =
         0.04253   -0.00968    0.01328    0.00734
AFIX  43
H34   2    0.890565   -0.099860    0.022141    11.00000   -1.20000
AFIX   0
C35   1    0.867019   -0.179354    0.088391    11.00000    0.04683    0.04231 =
         0.05219   -0.02335    0.00512    0.00950
C36   1    0.844880   -0.185475    0.146333    11.00000    0.04662    0.03221 =
         0.05116   -0.00581    0.00347    0.00722
AFIX  43
H36   2    0.843928   -0.238151    0.164912    11.00000   -1.20000
AFIX   0
C37   1    0.824379   -0.113807    0.176257    11.00000    0.03633    0.03846 =
         0.03733   -0.00021    0.00592    0.00424
C38   1    0.821093   -0.033827    0.148347    11.00000    0.02859    0.03274 =
         0.03560   -0.00324    0.00338    0.00224
HKLF 5
;
