# Supplementary material for: Dioxido{4,4′,6,6′-tetrabromo-2,2′-[2,2-dimethylpropane-1,3-diylbis(nitrilomethanylylidene)]diphenolato}molyb­denum(VI)
Source: Acta Crystallogr Sect E Struct Rep Online. 2012 Sep 26;68(Pt 10):m1297–8. doi: 10.1107/S1600536812039785 (PMC3470169; doi:10.1107/S1600536812039785)
Supplement: Supplementary file 2 [file e-68-m1297-Isup2.hkl]

# 
# h,k,l, Fc-squared, Fo-squared, sigma(Fo-squared) and status flag 
# 
data_I
_shelx_title ' MB_IR_APRIL12_0m in P2(1)/c' 
_shelx_refln_list_code          4 
_shelx_F_calc_maximum      754.25 
_exptl_crystal_F_000      2864.00 
_reflns_d_resolution_high  0.7467 
 
loop_ 
 _symmetry_equiv_pos_as_xyz 
 'x, y, z' 
 '-x, y+1/2, -z+1/2' 
 '-x, -y, -z' 
 'x, -y-1/2, z-1/2' 
 
_cell_length_a    13.1915 
_cell_length_b    15.7890 
_cell_length_c    22.2514 
_cell_angle_alpha  90.000 
_cell_angle_beta  101.702 
_cell_angle_gamma  90.000 
 
_shelx_F_squared_multiplier     1.000 
 
loop_ 
 _refln_index_h 
 _refln_index_k 
 _refln_index_l 
 _refln_F_squared_calc 
 _refln_F_squared_meas 
 _refln_F_squared_sigma 
 _refln_observed_status 
   1   0   0      411.29      321.54     35.52 o 
   2   0   0   184059.88   190471.53   5872.49 o 
   3   0   0      903.49      613.41    100.46 o 
   4   0   0   138193.27   151119.73   3850.83 o 
   5   0   0     1257.47     1088.90     97.60 o 
   6   0   0   138202.53   152345.31   4803.62 o 
   7   0   0      150.84      155.12    130.06 o 
   8   0   0      665.35      976.65    179.70 o 
   9   0   0        5.33     -156.02    168.48 o 
  10   0   0    31796.93    32492.56    974.12 o 
  11   0   0      445.69      622.18    245.41 o 
  12   0   0    45977.64    45798.10   1580.64 o 
  13   0   0      117.35      -95.85    281.57 o 
  14   0   0       66.33     -318.15    401.87 o 
  15   0   0        4.29     -435.35    435.35 o 
  16   0   0      638.46     -156.28    491.17 o 
   1   1   0    12310.56    12265.69    173.03 o 
   2   1   0      285.97      292.10     17.77 o 
   3   1   0    14898.47    14442.12    221.89 o 
   4   1   0     2149.77     2225.18     59.63 o 
   5   1   0     1332.51     1322.47     59.42 o 
   6   1   0     3838.30     3540.76    153.61 o 
   7   1   0    11456.27    12032.95    264.45 o 
   8   1   0     1314.45     1092.92    146.44 o 
   9   1   0      599.26      194.57    107.62 o 
  10   1   0     1041.21     1237.32    142.65 o 
  11   1   0      194.79       96.22    154.29 o 
  12   1   0       72.22      178.04    181.16 o 
  13   1   0     1570.57     1664.62    260.44 o 
  14   1   0      174.25      159.87    297.79 o 
  15   1   0      673.23      413.13    333.48 o 
  16   1   0       32.09     -246.11    600.01 o 
   0   2   0    99929.65   101129.55   2552.71 o 
   1   2   0       18.75      -19.90     19.90 o 
   2   2   0      738.01      892.05     37.58 o 
   3   2   0    13101.87    13467.37    199.80 o 
   4   2   0    20754.92    21679.38    299.27 o 
   5   2   0    18780.97    18627.54    291.77 o 
   6   2   0    18332.33    19396.54    352.36 o 
   7   2   0     1607.08     1653.66     75.22 o 
   8   2   0      987.36      904.03     86.91 o 
   9   2   0        3.81     -116.62    116.62 o 
  10   2   0      600.72      463.40    101.79 o 
  11   2   0      191.90       89.32    155.64 o 
  12   2   0     7733.73     8082.16   1057.68 o 
  13   2   0      224.23      -75.39    286.09 o 
  14   2   0      468.24      241.88    600.01 o 
  15   2   0      426.93     -131.26    460.47 o 
  16   2   0      188.69     -256.74    491.17 o 
   1   3   0   141747.42   144299.28   2092.28 o 
   2   3   0      939.63     1140.58     44.47 o 
   3   3   0     6021.64     4975.15    212.09 o 
   4   3   0      125.85      122.48     47.45 o 
   5   3   0    18594.27    20683.64    291.67 o 
   6   3   0     6352.24     5781.44    175.36 o 
   7   3   0     1304.07     1216.91     54.60 o 
   8   3   0     2945.40     2947.61    108.43 o 
   9   3   0     2003.58     2233.14    159.42 o 
  10   3   0     2483.05     4391.85    493.84 o 
  11   3   0     8485.85     8596.62    327.89 o 
  12   3   0      450.22      516.68    142.76 o 
  13   3   0     2993.50     3092.34    605.59 o 
  14   3   0      465.02      463.33    335.19 o 
  15   3   0      495.40       66.00    337.29 o 
  16   3   0        6.67      -33.49    524.66 o 
   0   4   0      249.88      153.43     53.51 o 
   1   4   0    14190.16    13973.07    227.46 o 
   2   4   0   267270.50   267687.44   3684.46 o 
   3   4   0     7324.41     7059.84    151.04 o 
   4   4   0    12920.24    13587.02    212.87 o 
   5   4   0     2756.60     2764.39     78.41 o 
   6   4   0     3411.98     3868.39    106.56 o 
   7   4   0      219.97      149.90     66.12 o 
   8   4   0    47801.68    48952.86    837.79 o 
   9   4   0     1919.80     2176.66    193.02 o 
  10   4   0    10931.88    11383.41    296.39 o 
  11   4   0       13.55       38.00    212.37 o 
  12   4   0     1836.34     1529.44    299.92 o 
  13   4   0        9.17       -9.22    164.88 o 
  14   4   0     6098.48     6217.68    485.25 o 
  15   4   0        0.35      228.83    491.17 o 
  16   4   0      211.96     -519.07    519.07 o 
   1   5   0    84995.70    86164.89   1271.58 o 
   2   5   0     4729.50     4953.99    114.94 o 
   3   5   0     8867.55     9016.60    177.96 o 
   4   5   0    28463.19    27370.40    482.69 o 
   5   5   0     8960.85     8923.38    209.84 o 
   6   5   0     5958.13     6063.50    156.45 o 
   7   5   0      501.20      474.04    100.99 o 
   8   5   0    10113.34     9834.47    297.20 o 
   9   5   0       29.78       31.82     88.30 o 
  10   5   0      583.94      959.10    134.36 o 
  11   5   0     7227.28     8298.72    493.54 o 
  12   5   0     3016.42     3073.72    203.02 o 
  13   5   0      134.20      169.90    190.02 o 
  14   5   0     1474.53     1283.97    370.92 o 
  15   5   0     1035.33      731.16    530.24 o 
   0   6   0    79257.91    80371.91   1606.89 o 
   1   6   0    26210.94    26637.67    448.89 o 
   2   6   0    24190.53    23382.12    376.55 o 
   3   6   0    53386.99    54713.24    871.68 o 
   4   6   0      497.43      484.01     70.14 o 
   5   6   0     2374.17     1987.62     98.55 o 
   6   6   0     2584.04     2119.20    108.16 o 
   7   6   0    17331.09    17435.44    397.26 o 
   8   6   0    10777.52    11313.47    289.63 o 
   9   6   0     6258.36     6428.91    249.98 o 
  10   6   0      648.77      448.02    177.42 o 
  11   6   0       13.04     -184.53    184.53 o 
  12   6   0     1088.50      896.67    187.14 o 
  13   6   0     4238.77     4603.41    305.04 o 
  14   6   0      797.74     1379.62    384.06 o 
  15   6   0     1121.00     1227.91    580.47 o 
   1   7   0      131.09      112.05     60.87 o 
   2   7   0    13545.62    13341.23    253.43 o 
   3   7   0     5362.33     5610.46    138.30 o 
   4   7   0    21573.01    21695.53    434.43 o 
   5   7   0     3387.51     3047.54    132.70 o 
   6   7   0     1521.61     1748.00    114.87 o 
   7   7   0     4813.30     5374.97    230.50 o 
   8   7   0    28811.33    29181.00    625.75 o 
   9   7   0     4274.75     4039.56    248.41 o 
  10   7   0      495.38      491.56    190.33 o 
  11   7   0      561.60      403.63    200.19 o 
  12   7   0      193.20      -66.56    297.42 o 
  13   7   0      138.23     -104.55    225.33 o 
  14   7   0     1241.19     1177.68    563.72 o 
   0   8   0    26451.48    26829.88    762.49 o 
   1   8   0      988.00     1008.01     85.01 o 
   2   8   0     1003.06      983.22     94.19 o 
   3   8   0     3445.32     3170.47    133.77 o 
   4   8   0    25055.34    25101.11    503.59 o 
   5   8   0     4881.75     4459.43    166.38 o 
   6   8   0      186.19      192.02    105.82 o 
   7   8   0      651.00      746.03    114.64 o 
   8   8   0     1361.05     1437.31    134.80 o 
   9   8   0     1036.44      812.34    218.98 o 
  10   8   0     2600.99     3031.24    253.75 o 
  11   8   0      929.42      854.17    226.61 o 
  12   8   0     2681.74     3065.04    282.54 o 
  13   8   0      723.53      731.75    300.41 o 
  14   8   0       92.89      580.97    304.18 o 
  15   8   0      725.49      217.67    602.79 o 
   1   9   0        3.91      -80.02     80.02 o 
   2   9   0    11044.24    10754.37    274.44 o 
   3   9   0     9290.02     9450.64    255.76 o 
   4   9   0     7885.96     7792.69    245.52 o 
   5   9   0      979.78      846.44    149.04 o 
   6   9   0    27536.11    29041.71    774.86 o 
   7   9   0     9994.81    10611.31    369.04 o 
   8   9   0       36.33       52.26    139.45 o 
   9   9   0     2974.95     2670.28    250.51 o 
  10   9   0     3845.08     3441.12    271.10 o 
  11   9   0      203.87      198.74    229.42 o 
  12   9   0     2571.69     2644.55    366.34 o 
  13   9   0       31.78      121.34    314.83 o 
  14   9   0       54.47      475.19    387.91 o 
   0  10   0       15.98       99.44    124.07 o 
   1  10   0     8969.18     9064.99    257.10 o 
   2  10   0     2704.34     2436.65    140.41 o 
   3  10   0    29898.95    29482.80    659.68 o 
   4  10   0     2268.70     1844.43    130.60 o 
   5  10   0    10294.51    10422.01    331.94 o 
   6  10   0       39.62       63.05    120.72 o 
   7  10   0        8.92      -24.17    131.83 o 
   8  10   0        8.18      -19.13    229.47 o 
   9  10   0     1977.90     1961.57    231.05 o 
  10  10   0        0.28      200.50    320.93 o 
  11  10   0       33.37     -230.63    354.42 o 
  12  10   0       20.26      -16.65    421.40 o 
  13  10   0        1.19     -303.68    321.12 o 
  14  10   0       10.85      120.47    580.47 o 
   1  11   0     3000.27     3010.37    226.31 o 
   2  11   0    40407.50    38625.45    845.91 o 
   3  11   0     2923.25     3401.19    183.54 o 
   4  11   0     5715.73     5618.16    220.79 o 
   5  11   0     1616.52     1305.09    138.81 o 
   6  11   0    20284.76    19903.41    536.12 o 
   7  11   0     1359.21     1637.75    188.40 o 
   8  11   0      641.02      481.52    446.52 o 
   9  11   0      165.43      319.32    313.59 o 
  10  11   0     3921.65     3935.40    423.69 o 
  11  11   0      204.77      -23.75    341.96 o 
  12  11   0     5237.14     5517.54    489.14 o 
  13  11   0       37.76     -208.16   1029.77 o 
  14  11   0      840.83     1646.45    577.68 o 
   0  12   0      161.69       53.91    173.76 o 
   1  12   0     6670.37     6744.47    231.75 o 
   2  12   0      748.31      481.16    144.73 o 
   3  12   0     6205.82     5682.52    237.61 o 
   4  12   0       42.61      -12.56    116.97 o 
   5  12   0    10447.89    10815.31    357.23 o 
   6  12   0      559.88      820.79    230.07 o 
   7  12   0     4492.60     4113.28    303.86 o 
   8  12   0      112.72     -184.05    588.85 o 
   9  12   0     1116.90      988.21    340.92 o 
  10  12   0        7.72       56.09    349.90 o 
  11  12   0       21.10     -225.11    700.47 o 
  12  12   0      106.04     -257.70    371.36 o 
  13  12   0       21.47      277.50    393.38 o 
  14  12   0      277.54      722.24    408.68 o 
   1  13   0     1546.98     1474.22    184.93 o 
   2  13   0     7147.27     7239.05    285.99 o 
   3  13   0      123.34      140.15    151.17 o 
   4  13   0     9514.29     9582.36    390.62 o 
   5  13   0      106.69      436.85    233.95 o 
   6  13   0      822.43      666.66    243.93 o 
   7  13   0       64.65     -241.54    471.63 o 
   8  13   0    13146.17    11268.78    653.12 o 
   9  13   0       36.39     -125.74    401.87 o 
  10  13   0      140.05      469.20    364.73 o 
  11  13   0       30.79      126.19    367.45 o 
  12  13   0       81.40     -228.23    387.52 o 
  13  13   0       90.80        6.05    408.76 o 
   0  14   0      573.91     1066.43    315.03 o 
   1  14   0       68.54       72.05    169.82 o 
   2  14   0     1351.57     1358.44    242.29 o 
   3  14   0     1130.78      879.27    267.46 o 
   4  14   0      147.52      484.98    218.76 o 
   5  14   0     3034.22     2730.54    464.68 o 
   6  14   0       63.03      -51.80    253.12 o 
   7  14   0       39.90      394.29    666.98 o 
   8  14   0      545.96      702.04    519.07 o 
   9  14   0     1293.16      517.43    391.30 o 
  10  14   0      482.95      581.60    399.41 o 
  11  14   0      496.17      470.15    409.98 o 
  12  14   0       91.21      709.09    519.07 o 
   1  15   0      307.77      265.10    230.24 o 
   2  15   0     1779.99     2150.03    265.88 o 
   3  15   0      695.02      683.57    248.00 o 
   4  15   0    25270.86    24700.94    728.30 o 
   5  15   0       96.73      106.34    259.44 o 
   6  15   0     8332.92     8255.04    561.76 o 
   7  15   0      113.73      232.02    379.35 o 
   8  15   0     3600.83     3774.59    490.55 o 
   9  15   0      224.15      115.40    410.28 o 
  10  15   0      660.40      891.92    443.65 o 
  11  15   0      213.62      379.30    439.17 o 
  12  15   0       16.23     -242.98    437.98 o 
   0  16   0     3099.32     3581.73    460.11 o 
   1  16   0        0.51      -71.86    255.16 o 
   2  16   0      175.26      452.68    263.40 o 
   3  16   0      312.58      501.03    397.54 o 
   4  16   0     2662.22     2907.67    380.25 o 
   5  16   0      179.85      239.90    348.64 o 
   6  16   0      115.60     -351.46    463.26 o 
   7  16   0     1340.93     1605.54    455.67 o 
   8  16   0      474.94      773.28    428.23 o 
   9  16   0      301.70      507.77    437.09 o 
  10  16   0        2.75      366.69    447.89 o 
  11  16   0        9.68      693.62    475.29 o 
   1  17   0     7323.83     7402.95    420.06 o 
   2  17   0      659.16      463.58    288.23 o 
   3  17   0      223.84      371.42    279.91 o 
   4  17   0        4.65       10.44    265.23 o 
   5  17   0       38.28      -76.47    310.50 o 
   6  17   0      625.68      889.72    424.29 o 
   7  17   0        4.25      144.32    436.77 o 
   8  17   0        5.57      -27.21    433.17 o 
   9  17   0     1083.74     1890.89    517.62 o 
  10  17   0      903.35      915.03    498.81 o 
   0  18   0      111.53       43.97    400.79 o 
   1  18   0      466.36      977.40    315.18 o 
   2  18   0      132.79       63.03    307.82 o 
   3  18   0     1604.28     1602.74    320.87 o 
   4  18   0     2431.43     2086.39    337.48 o 
   5  18   0      101.40     -160.70    419.64 o 
   6  18   0      293.22      371.47    435.84 o 
   7  18   0       32.64      392.71    454.90 o 
   8  18   0      804.73      975.95    478.76 o 
   9  18   0      136.57     -227.78    467.58 o 
   1  19   0     1699.83     1364.37    341.24 o 
   2  19   0      453.18      365.84    330.39 o 
   3  19   0      140.33      182.76    319.95 o 
   4  19   0      729.23     1102.45    493.31 o 
   5  19   0        2.89     -198.01    447.24 o 
   6  19   0     1746.55     1746.47    510.77 o 
   7  19   0      239.72      551.02    478.74 o 
   0  20   0     4544.25     4273.26    584.66 o 
   1  20   0       13.68     -130.88    346.15 o 
   2  20   0      172.01        7.56    335.42 o 
   3  20   0      106.70      822.42    349.15 o 
   4  20   0        3.16      156.71    508.53 o 
   5  20   0      225.45      159.05    493.40 o 
   1  21   0     1463.14     1696.95    503.09 o 
 -15   1   1        3.86     -295.92    295.92 o 
 -14   1   1     4259.48     4841.48    309.77 o 
 -13   1   1      109.89       28.49    193.80 o 
 -12   1   1     4868.03     4891.22    274.71 o 
 -11   1   1        4.76     -106.48    146.81 o 
 -10   1   1    17867.71    18559.15    459.82 o 
  -9   1   1       82.79      141.40    104.73 o 
  -8   1   1     2286.21     2174.15     95.99 o 
  -7   1   1     2005.68     1968.44     92.53 o 
  -6   1   1    69656.95    67881.42   1504.67 o 
  -5   1   1     2522.24     2776.45     97.79 o 
  -4   1   1   120663.45   127444.04   2095.18 o 
  -3   1   1     3455.72     3057.61     67.53 o 
  -2   1   1    60214.95    58888.02    810.77 o 
  -1   1   1     1365.79     1370.14     29.28 o 
   0   1   1     2129.98     2536.32     93.03 o 
   1   1   1      652.40      548.86     23.09 o 
   2   1   1    24309.57    23731.41    309.42 o 
   3   1   1     4824.57     4809.71     80.18 o 
   4   1   1     6823.23     8472.20    136.02 o 
   5   1   1       26.95      -28.24     28.24 o 
   6   1   1     3639.82     3776.32     89.14 o 
   7   1   1      184.28      365.61    119.81 o 
   8   1   1    65243.77    65494.41   1214.24 o 
   9   1   1      341.42      405.23     81.58 o 
  10   1   1    10600.93    10547.27    442.60 o 
  11   1   1      140.54      168.11    181.40 o 
  12   1   1     2529.59     2857.35    323.55 o 
  13   1   1      846.23     1003.86    301.90 o 
  14   1   1       21.14     -140.06    295.92 o 
  15   1   1      353.34      230.49    535.82 o 
  16   1   1     1105.54     1013.93    946.05 o 
 -15   2   1     1598.94     1681.92    308.67 o 
 -14   2   1        9.64       85.52    242.21 o 
 -13   2   1        8.24     -192.52    235.54 o 
 -12   2   1       22.79       45.20    208.36 o 
 -11   2   1     1746.28     1962.08    259.46 o 
 -10   2   1     1224.06     1441.03    112.71 o 
  -9   2   1    22905.15    22800.96    467.29 o 
  -8   2   1      596.92      539.24     96.52 o 
  -7   2   1    40265.46    39033.66    724.72 o 
  -6   2   1     5360.63     5685.25    153.51 o 
  -5   2   1   129348.80   127931.56   1959.75 o 
  -4   2   1     1596.11     1543.73     46.99 o 
  -3   2   1    73350.67    73371.63   1134.04 o 
  -2   2   1     4926.27     5064.11     81.46 o 
  -1   2   1    14816.60    14523.66    204.98 o 
   0   2   1     1810.76     1958.65     38.28 o 
   1   2   1    69379.91    67691.83    991.34 o 
   2   2   1     7475.36     7751.44    116.11 o 
   3   2   1   149151.48   147159.59   2034.24 o 
   4   2   1     4450.61     3981.45     81.46 o 
   5   2   1   127904.07   126456.42   1848.52 o 
   6   2   1      473.73      317.05     53.19 o 
   7   2   1    27280.02    29076.73    477.12 o 
   8   2   1     2036.29     1926.42     92.64 o 
   9   2   1     1532.76     1332.18    106.27 o 
  10   2   1     1055.85     1873.50    137.95 o 
  11   2   1     7860.44     8424.75    286.82 o 
  12   2   1      455.15       -9.74    260.66 o 
  13   2   1     3364.02     3337.70    519.07 o 
  14   2   1       77.49      111.63    311.79 o 
  15   2   1     2665.15     2674.61    521.86 o 
  16   2   1      223.11       12.81    491.17 o 
 -15   3   1     1342.08     1266.57    444.56 o 
 -14   3   1      432.55      295.09    311.12 o 
 -13   3   1     1001.25      840.11    301.13 o 
 -12   3   1     8083.25     8417.30    303.15 o 
 -11   3   1      986.72     1187.43    133.82 o 
 -10   3   1     3006.86     3359.70    156.51 o 
  -9   3   1      225.20      121.87     75.33 o 
  -8   3   1    24476.93    24365.67    445.53 o 
  -7   3   1     4170.08     4515.11    159.20 o 
  -6   3   1    15134.07    15495.51    294.03 o 
  -5   3   1     4250.09     3685.13     81.16 o 
  -4   3   1      665.97      753.30     39.35 o 
  -3   3   1     5177.88     5178.87    123.17 o 
  -2   3   1    48267.06    50957.01    680.30 o 
  -1   3   1    11556.02    12205.62    168.60 o 
   0   3   1    45453.86    47141.30    631.90 o 
   1   3   1     3621.74     3550.15     77.43 o 
   2   3   1     3650.09     4086.97     80.27 o 
   3   3   1      746.54      569.13     43.16 o 
   4   3   1     1713.01     1698.89     54.51 o 
   5   3   1     3257.07     3173.82     81.26 o 
   6   3   1    64533.05    64208.67   1080.24 o 
   7   3   1      519.48      487.33     72.10 o 
   8   3   1    18971.65    19443.26    425.22 o 
   9   3   1      746.28      602.37     73.26 o 
  10   3   1     1273.58     1217.46     79.27 o 
  11   3   1     1424.34     1507.67    261.64 o 
  12   3   1      312.88      172.90    148.89 o 
  13   3   1      452.98      206.51    401.87 o 
  14   3   1     1720.96     1696.76    496.75 o 
  15   3   1       27.12     -108.11    347.24 o 
  16   3   1       30.79     -221.92    370.42 o 
 -16   4   1        3.33      273.49    519.07 o 
 -15   4   1       73.11      283.21    350.19 o 
 -14   4   1     2073.45     2659.13    382.96 o 
 -13   4   1       86.38       25.99    301.71 o 
 -12   4   1     1130.05     1161.60    176.88 o 
 -11   4   1      388.81      301.50    143.86 o 
 -10   4   1     2773.35     3077.32    131.74 o 
  -9   4   1     3410.26     3059.10    125.15 o 
  -8   4   1     5609.06     5589.05    151.57 o 
  -7   4   1    14596.70    13965.33    296.49 o 
  -6   4   1     3936.16     3389.62    114.29 o 
  -5   4   1    16448.29    17475.48    268.08 o 
  -4   4   1     4728.67     4505.97    102.98 o 
  -3   4   1    22079.38    22108.18    312.26 o 
  -2   4   1    94776.51    93456.52   1297.61 o 
  -1   4   1    70250.95    74889.43   1045.04 o 
   0   4   1     6661.15     6295.16    122.73 o 
   1   4   1    13992.49    15305.05    248.63 o 
   2   4   1    30093.01    30487.44    463.82 o 
   3   4   1    71925.58    72641.71    967.33 o 
   4   4   1     6401.06     6441.16    127.71 o 
   5   4   1    11738.72    12687.43    229.58 o 
   6   4   1    11365.63    12268.20    242.50 o 
   7   4   1    14561.38    14331.07    339.16 o 
   8   4   1    14180.14    13222.35    596.15 o 
   9   4   1     1235.24     1416.56    175.62 o 
  10   4   1     4922.56     5299.73    179.54 o 
  11   4   1      100.54      190.01    141.05 o 
  12   4   1      397.85       76.19    228.45 o 
  13   4   1       35.09     -151.48    401.87 o 
  14   4   1       18.24     -424.19    424.19 o 
  15   4   1      405.61     -200.93    502.33 o 
  16   4   1     1170.35      434.03    400.22 o 
 -15   5   1        8.27     -250.21    344.91 o 
 -14   5   1     3261.91     4347.30    703.26 o 
 -13   5   1       57.95        9.60    211.43 o 
 -12   5   1    11858.77    12072.03    453.18 o 
 -11   5   1      128.86      189.90    169.92 o 
 -10   5   1     2068.04     2441.79    127.22 o 
  -9   5   1      539.61      459.53     89.95 o 
  -8   5   1     4736.58     4545.17    162.10 o 
  -7   5   1      414.84      633.08     76.68 o 
  -6   5   1    10978.38    10256.50    237.03 o 
  -5   5   1       49.60       72.73     58.32 o 
  -4   5   1    52560.74    51832.32    824.41 o 
  -3   5   1      621.37      699.04     54.28 o 
  -2   5   1      180.81      185.59     40.74 o 
  -1   5   1    11482.89    12712.58    205.08 o 
   0   5   1    97911.02   100828.71   1406.46 o 
   1   5   1    10481.52     9826.83    181.20 o 
   2   5   1     1239.49     1077.27     49.55 o 
   3   5   1     1560.29     1231.49     63.47 o 
   4   5   1    10824.83    10553.95    216.45 o 
   5   5   1     1844.13     1799.84     79.97 o 
   6   5   1     2969.30     2289.75    104.84 o 
   7   5   1     1398.48     1469.31     95.22 o 
   8   5   1    14792.88    15203.87    405.07 o 
   9   5   1      696.87      598.34     97.37 o 
  10   5   1    24369.62    25683.91    749.92 o 
  11   5   1     2486.61     2799.48    166.78 o 
  12   5   1       24.68      -29.26    143.40 o 
  13   5   1       67.31      261.74    332.09 o 
  14   5   1     1483.11     1646.52    541.40 o 
  15   5   1      233.73      937.68    558.14 o 
 -15   6   1      195.28       54.99    664.19 o 
 -14   6   1     1824.53     2552.56    401.63 o 
 -13   6   1       12.40     -139.69    206.58 o 
 -12   6   1       61.40       -1.06    197.03 o 
 -11   6   1     2988.63     3201.09    283.47 o 
 -10   6   1      368.09      470.04    231.82 o 
  -9   6   1     3741.97     3844.79    158.55 o 
  -8   6   1       67.77     -128.30    128.30 o 
  -7   6   1    19959.19    20888.99    460.60 o 
  -6   6   1     5810.10     4707.46    201.72 o 
  -5   6   1    19377.38    17615.55    393.36 o 
  -4   6   1      300.50      285.69     75.05 o 
  -3   6   1     9145.15     8983.23    221.21 o 
  -2   6   1    52747.35    51500.25    779.87 o 
  -1   6   1      560.33      455.10     55.82 o 
   0   6   1    22434.71    23422.17    356.30 o 
   1   6   1    37785.53    35958.60    592.55 o 
   2   6   1      279.03      184.06     62.51 o 
   3   6   1    51779.47    53311.33    905.04 o 
   4   6   1     7811.46     8076.12    357.36 o 
   5   6   1     3915.19     4001.94    132.97 o 
   6   6   1      169.53      224.62     82.52 o 
   7   6   1    11720.51    12263.07    304.21 o 
   8   6   1     7161.93     6496.65    243.90 o 
   9   6   1     3445.65     3665.67    191.85 o 
  10   6   1     4222.23     3878.46    252.20 o 
  11   6   1      348.66      632.61    193.92 o 
  12   6   1      561.76      627.02    194.70 o 
  13   6   1     4996.19     5879.92    391.04 o 
  14   6   1      119.10     -480.00    480.00 o 
  15   6   1     1234.05      720.00    580.47 o 
 -14   7   1     2827.67     3551.55    318.77 o 
 -13   7   1     1027.64     1231.39    245.05 o 
 -12   7   1      131.88      126.72    376.64 o 
 -11   7   1     1782.61     1733.97    241.62 o 
 -10   7   1     5061.38     5822.70    300.13 o 
  -9   7   1     4201.33     4383.19    412.19 o 
  -8   7   1    13394.67    13368.02    385.73 o 
  -7   7   1     5010.16     5142.28    181.24 o 
  -6   7   1     1727.62     1626.82    113.90 o 
  -5   7   1    51418.55    50392.79   1018.98 o 
  -4   7   1    29266.81    29580.79    572.92 o 
  -3   7   1      662.76      593.32     93.21 o 
  -2   7   1     1492.02     1515.58     86.41 o 
  -1   7   1     1352.75     1295.63     85.81 o 
   0   7   1      407.44      327.50     69.25 o 
   1   7   1    29420.86    28579.73    616.37 o 
   2   7   1     3509.20     3345.49    131.37 o 
   3   7   1     2317.90     2638.04     91.18 o 
   4   7   1    20651.08    21102.67    424.80 o 
   5   7   1    21695.18    21030.61    428.46 o 
   6   7   1     1144.40     1202.58    108.02 o 
   7   7   1     9358.31     9869.87    271.94 o 
   8   7   1     7843.66     8288.69    259.00 o 
   9   7   1     2608.40     2366.27    214.33 o 
  10   7   1     3689.14     4124.07    266.95 o 
  11   7   1     3430.92     3882.21    276.58 o 
  12   7   1       17.55      -94.72    182.82 o 
  13   7   1     1085.77      853.74    289.79 o 
  14   7   1      673.98      904.20    569.31 o 
  15   7   1      556.32       66.98    580.47 o 
 -14   8   1      118.45      464.82    301.73 o 
 -13   8   1      199.19      677.12    257.70 o 
 -12   8   1     7142.43     7405.73    376.45 o 
 -11   8   1     2356.22     2451.26    249.20 o 
 -10   8   1     3609.91     3821.11    268.46 o 
  -9   8   1      599.95      986.95    274.72 o 
  -8   8   1      888.40      845.20    121.68 o 
  -7   8   1      384.74      331.50    111.70 o 
  -6   8   1     8708.54     8711.05    298.76 o 
  -5   8   1      311.86      225.94     93.64 o 
  -4   8   1    42581.29    42825.19    811.95 o 
  -3   8   1     4034.14     4173.14    165.86 o 
  -2   8   1    52263.82    50300.41   1039.11 o 
  -1   8   1     8548.11     8298.29    216.88 o 
   0   8   1    60467.66    59647.16   1110.85 o 
   1   8   1    17377.10    16634.80    404.20 o 
   2   8   1    11257.68    11231.74    270.98 o 
   3   8   1     3235.55     3567.28    118.65 o 
   4   8   1    19075.90    19094.36    398.98 o 
   5   8   1     2090.58     1889.36    151.00 o 
   6   8   1     2504.39     2067.25    152.58 o 
   7   8   1      387.06     1011.13    286.80 o 
   8   8   1    16608.05    16933.02    580.04 o 
   9   8   1      368.48      346.01    180.80 o 
  10   8   1     8242.83     8513.62    380.08 o 
  11   8   1      564.87      934.59    228.09 o 
  12   8   1     2779.39     2744.84    360.00 o 
  13   8   1      731.85      694.07    305.54 o 
  14   8   1      284.83      742.14    594.43 o 
  15   8   1       13.09      496.75    608.38 o 
 -14   9   1      268.82      110.07    332.09 o 
 -13   9   1      650.00      578.46    323.73 o 
 -12   9   1      261.41      153.61    298.40 o 
 -11   9   1      366.62      426.79    222.30 o 
 -10   9   1      575.96      874.31    219.64 o 
  -9   9   1      214.74      251.74    190.00 o 
  -8   9   1      935.38      792.59    152.74 o 
  -7   9   1     8845.66     9589.23    339.32 o 
  -6   9   1     7017.98     6692.59    227.94 o 
  -5   9   1      444.76      495.67    115.44 o 
  -4   9   1      128.02       59.49    103.76 o 
  -3   9   1    38500.70    39133.09    836.38 o 
  -2   9   1      259.59       72.32    101.00 o 
  -1   9   1    35524.52    35475.63    692.82 o 
   0   9   1     2305.76     2129.51    136.87 o 
   1   9   1     1101.86     1142.80     93.83 o 
   2   9   1     6267.20     5839.40    191.56 o 
   3   9   1     2108.00     1847.78    111.68 o 
   4   9   1      101.08       24.73    111.31 o 
   5   9   1     3468.09     3348.13    160.85 o 
   6   9   1     1990.05     2249.44    139.14 o 
   7   9   1    16627.62    16489.41    493.21 o 
   8   9   1      839.10      528.65    150.81 o 
   9   9   1     8415.13     8980.94    393.99 o 
  10   9   1       57.33      277.37    210.04 o 
  11   9   1       59.67      465.79    298.20 o 
  12   9   1     2534.51     2763.77    370.67 o 
  13   9   1       98.26       29.42    298.28 o 
  14   9   1       27.19     -178.86    317.66 o 
  15   9   1       40.30     -608.38    608.38 o 
 -14  10   1      304.36      461.12    346.44 o 
 -13  10   1      149.14       51.88    327.23 o 
 -12  10   1     1101.28      906.30    338.66 o 
 -11  10   1       45.96     -149.38    301.59 o 
 -10  10   1     1932.15     2560.40    255.63 o 
  -9  10   1     1933.03     1528.96    265.66 o 
  -8  10   1      401.46      516.00    153.07 o 
  -7  10   1     3166.30     3461.52    196.92 o 
  -6  10   1     3568.38     3453.44    200.60 o 
  -5  10   1       51.09     -116.22    116.22 o 
  -4  10   1    26949.35    24905.62    569.23 o 
  -3  10   1      636.68      537.41    118.91 o 
  -2  10   1    15727.34    15349.74    361.82 o 
  -1  10   1     2690.60     2471.98    140.72 o 
   0  10   1    36377.00    37820.95    688.87 o 
   1  10   1     2183.08     2225.93    134.50 o 
   2  10   1      305.64      303.78    103.12 o 
   3  10   1     6239.47     6597.71    196.21 o 
   4  10   1     5405.06     4429.70    273.29 o 
   5  10   1     9054.57     8633.48    288.28 o 
   6  10   1    23268.71    23242.73    596.06 o 
   7  10   1       21.51       51.27    133.38 o 
   8  10   1      101.76      240.94    191.85 o 
   9  10   1      166.43       78.83    284.31 o 
  10  10   1      315.20      197.00    293.69 o 
  11  10   1      514.85      309.35    320.27 o 
  12  10   1     2400.10     2254.23    383.02 o 
  13  10   1      269.00      376.91    491.17 o 
  14  10   1       23.90     -305.71    404.65 o 
 -14  11   1      204.64     -189.77    424.19 o 
 -13  11   1     2695.71     2612.09    410.62 o 
 -12  11   1      487.79      823.61    786.98 o 
 -11  11   1     1237.99     1694.07    366.94 o 
 -10  11   1      158.05      905.46    336.08 o 
  -9  11   1      224.12      364.59    334.89 o 
  -8  11   1      120.42      161.42    181.85 o 
  -7  11   1     1741.38     1447.04    259.41 o 
  -6  11   1     1400.86     1279.23    281.47 o 
  -5  11   1     1787.28     1553.81    154.77 o 
  -4  11   1     2751.99     2717.25    164.49 o 
  -3  11   1    47806.82    46077.07    988.72 o 
  -2  11   1      752.75      712.11    137.72 o 
  -1  11   1    61306.64    59147.75   1134.12 o 
   0  11   1     1790.71     1967.93    123.56 o 
   1  11   1      909.77      842.74    104.63 o 
   2  11   1      842.22      806.04    108.33 o 
   3  11   1      510.23      560.73     93.00 o 
   4  11   1      533.86      407.16    124.77 o 
   5  11   1      429.37      477.65    191.60 o 
   6  11   1      930.65      913.07    187.71 o 
   7  11   1     8233.09     8646.13    407.56 o 
   8  11   1      121.88       29.97    292.23 o 
   9  11   1    10741.38    10908.75    612.82 o 
  10  11   1       41.42      479.06    328.38 o 
  11  11   1     2023.14     2389.15    396.59 o 
  12  11   1      580.39      546.81    644.66 o 
  13  11   1        4.02     -333.90    333.90 o 
  14  11   1       47.49      470.39    377.88 o 
 -14  12   1     1192.71     1294.89    502.33 o 
 -13  12   1       12.73     -120.10    368.29 o 
 -12  12   1      120.63      167.74    466.05 o 
 -11  12   1      375.83      517.43    357.61 o 
 -10  12   1        6.56     -335.03    335.03 o 
  -9  12   1        7.80     -320.93    320.93 o 
  -8  12   1     1417.16     1150.99    331.38 o 
  -7  12   1      409.91      503.46    225.07 o 
  -6  12   1      317.01      408.87    145.14 o 
  -5  12   1     1353.64     1503.61    154.04 o 
  -4  12   1      352.52      160.80    133.07 o 
  -3  12   1     3029.35     3440.88    196.81 o 
  -2  12   1    18423.00    17290.92    462.16 o 
  -1  12   1     2502.51     3001.56    261.34 o 
   0  12   1     5262.59     5519.65    191.85 o 
   1  12   1     5597.88     5836.23    211.41 o 
   2  12   1    20009.28    20928.65    463.44 o 
   3  12   1      198.66      230.33     97.35 o 
   4  12   1    10078.47     9210.55    305.03 o 
   5  12   1      213.07      286.53    258.72 o 
   6  12   1     1595.68     1902.87    251.57 o 
   7  12   1     1067.96     1564.03    250.48 o 
   8  12   1     2220.44     2433.84    369.62 o 
   9  12   1        3.09     -275.74    324.33 o 
  10  12   1     1248.66      653.30    360.46 o 
  11  12   1      257.36      198.37    359.24 o 
  12  12   1      305.75      221.03    381.52 o 
  13  12   1      150.21      -37.44    555.36 o 
  14  12   1      241.81      159.90    393.30 o 
 -13  13   1     1034.35     1529.91    446.11 o 
 -12  13   1       28.62      446.15    826.05 o 
 -11  13   1     1785.15     2421.81    437.98 o 
 -10  13   1       43.83      497.58    363.43 o 
  -9  13   1     1856.24     2331.23    415.81 o 
  -8  13   1      365.76      411.31    351.63 o 
  -7  13   1      385.10      475.61    315.95 o 
  -6  13   1     1450.83     1546.99    263.45 o 
  -5  13   1      539.19      190.43    206.02 o 
  -4  13   1       47.48      -92.31    137.98 o 
  -3  13   1     3574.78     3336.31    209.78 o 
  -2  13   1        6.58     -151.56    151.56 o 
  -1  13   1    29089.74    27665.72    769.54 o 
   0  13   1      383.02      279.63    167.55 o 
   1  13   1    38046.06    36661.05    836.16 o 
   2  13   1     3460.07     3456.33    231.21 o 
   3  13   1     9680.69     9230.67    369.74 o 
   4  13   1        9.21       49.19    191.97 o 
   5  13   1     4052.43     3358.82    303.21 o 
   6  13   1      762.82      695.60    248.43 o 
   7  13   1     5644.95     6499.02    613.96 o 
   8  13   1      102.26      286.24    321.49 o 
   9  13   1     6340.91     7148.78    990.70 o 
  10  13   1      210.15      765.27    381.97 o 
  11  13   1     2748.25     3180.74   1013.03 o 
  12  13   1      262.49     -130.79    410.23 o 
  13  13   1        1.05      928.67    429.25 o 
 -13  14   1      116.43      596.17    449.67 o 
 -12  14   1       87.92      188.53    406.80 o 
 -11  14   1       29.74      567.44    398.30 o 
 -10  14   1       50.32      865.70    394.20 o 
  -9  14   1      236.36      287.36    377.44 o 
  -8  14   1     1532.64      973.05    379.00 o 
  -7  14   1      250.04      228.55    343.30 o 
  -6  14   1     5472.46     6031.29    405.98 o 
  -5  14   1      452.64      522.77    367.36 o 
  -4  14   1     1652.07     1590.22    250.87 o 
  -3  14   1     1206.05      844.46    224.03 o 
  -2  14   1     6133.65     5794.23    329.51 o 
  -1  14   1       39.80        5.88    167.29 o 
   0  14   1      574.50      758.79    222.15 o 
   1  14   1      133.76       47.81    197.82 o 
   2  14   1      489.57      760.73    276.80 o 
   3  14   1       42.22      232.47    212.10 o 
   4  14   1    10765.79    10615.18    734.71 o 
   5  14   1      160.34      612.68    251.08 o 
   6  14   1     1413.53     1405.36    441.76 o 
   7  14   1        3.96      201.41    343.96 o 
   8  14   1       35.09      247.86    347.30 o 
   9  14   1      859.01      672.11    817.68 o 
  10  14   1      117.20      450.05    399.62 o 
  11  14   1      229.19     -124.37    619.54 o 
  12  14   1      108.69     -162.47    703.26 o 
 -12  15   1      357.33      569.16    445.97 o 
 -11  15   1       76.74      331.44    446.50 o 
 -10  15   1      640.35      433.68    485.59 o 
  -9  15   1      322.28     1003.59    422.39 o 
  -8  15   1        4.21      183.36    394.27 o 
  -7  15   1      261.00      963.36    383.20 o 
  -6  15   1      154.67      171.29    282.17 o 
  -5  15   1      142.92     -166.98    377.67 o 
  -4  15   1     6561.74     7079.38    409.87 o 
  -3  15   1     4851.75     5595.31    350.33 o 
  -2  15   1      123.41      229.76    230.76 o 
  -1  15   1    10133.81     9390.70    419.98 o 
   0  15   1     8058.02     8670.75    404.77 o 
   1  15   1      764.13      794.39    238.82 o 
   2  15   1      758.17      719.41    236.90 o 
   3  15   1      600.66      587.92    240.62 o 
   4  15   1      395.46      210.61    272.24 o 
   5  15   1     1344.03     1140.63    328.05 o 
   6  15   1     1769.53     1919.90    403.56 o 
   7  15   1     1761.59     2112.49    586.05 o 
   8  15   1      603.95      737.07    405.86 o 
   9  15   1      775.19      756.97    414.79 o 
  10  15   1      580.39      904.92    446.57 o 
  11  15   1      244.49      232.49    442.55 o 
  12  15   1      315.84      393.02    470.04 o 
 -11  16   1      141.34      517.27    463.88 o 
 -10  16   1      193.82      451.20    454.53 o 
  -9  16   1      337.34      832.55   1141.41 o 
  -8  16   1       94.31      -54.43    380.87 o 
  -7  16   1     2296.07     3076.21    482.55 o 
  -6  16   1      253.04      444.28    388.78 o 
  -5  16   1      140.91      430.85    282.59 o 
  -4  16   1      143.26       72.48    255.04 o 
  -3  16   1      422.29      270.79    363.33 o 
  -2  16   1     2988.84     2518.29    289.51 o 
  -1  16   1       59.47      291.15    259.62 o 
   0  16   1     4567.34     4496.32    335.13 o 
   1  16   1      601.64      447.33    256.59 o 
   2  16   1     1197.01      674.42    260.35 o 
   3  16   1     3300.27     3616.49    315.04 o 
   4  16   1       58.09      -28.60    281.74 o 
   5  16   1      341.82      677.12    305.00 o 
   6  16   1     1964.25     1404.84    441.12 o 
   7  16   1       11.21       19.00    393.33 o 
   8  16   1      176.32      822.53    439.83 o 
   9  16   1       65.06      114.58    439.85 o 
  10  16   1      145.91     -435.84    435.84 o 
  11  16   1      124.18      775.27    499.53 o 
 -10  17   1      873.34     1802.80    522.42 o 
  -9  17   1      468.12      120.26    450.21 o 
  -8  17   1      165.91      441.77    445.02 o 
  -7  17   1       29.60      525.00    510.70 o 
  -6  17   1      330.00      602.79    427.66 o 
  -5  17   1     1522.82     1436.52    338.85 o 
  -4  17   1       24.97     -107.82    270.27 o 
  -3  17   1     1837.26     2089.24    312.57 o 
  -2  17   1        1.31      357.32    278.09 o 
  -1  17   1     3354.54     3498.51    339.70 o 
   0  17   1      243.35      211.46    267.41 o 
   1  17   1     4777.73     5212.34    370.24 o 
   2  17   1      129.61      -89.23    266.26 o 
   3  17   1      297.79      893.66    283.36 o 
   4  17   1      398.59      574.44    482.70 o 
   5  17   1     1102.19      701.89    425.15 o 
   6  17   1     1187.16     1099.07    458.53 o 
   7  17   1     1729.83     2397.23    496.75 o 
   8  17   1      100.83      721.40    452.74 o 
   9  17   1      966.37     1038.01    533.02 o 
  10  17   1       51.72     -232.20    456.72 o 
  -9  18   1      470.99     1195.74    498.10 o 
  -8  18   1      610.73     1633.54    492.76 o 
  -7  18   1      238.55      687.21    519.07 o 
  -6  18   1       32.18     -101.44    433.63 o 
  -5  18   1       74.09     -438.48    438.48 o 
  -4  18   1     1006.66     1418.87    323.22 o 
  -3  18   1      455.21       37.33    299.25 o 
  -2  18   1      227.05      832.47    299.71 o 
  -1  18   1        5.49      139.94    289.40 o 
   0  18   1       33.87     -250.49    287.83 o 
   1  18   1      594.50      814.60    298.47 o 
   2  18   1     1906.13     2088.02    331.76 o 
   3  18   1     1395.94     1277.92    324.95 o 
   4  18   1        3.05     -221.67    345.98 o 
   5  18   1      533.88      264.20    458.20 o 
   6  18   1      297.13      336.72    472.05 o 
   7  18   1        6.74      250.87    447.89 o 
   8  18   1       83.04     -279.42    464.88 o 
  -7  19   1        1.69       49.14    483.17 o 
  -6  19   1     3252.28     4007.88    565.91 o 
  -5  19   1       33.92      146.93    464.78 o 
  -4  19   1     1370.18      968.16    406.08 o 
  -3  19   1      491.87      668.52    330.00 o 
  -2  19   1        8.16      -63.28    380.25 o 
  -1  19   1      566.67      592.92    324.91 o 
   0  19   1     2205.89     2382.54    364.99 o 
   1  19   1      450.24      758.73    327.92 o 
   2  19   1     3665.62     3330.14    371.84 o 
   3  19   1      272.48      687.88    328.94 o 
   4  19   1     1894.15     1876.29    514.80 o 
   5  19   1        9.78      383.18    473.35 o 
   6  19   1     1410.67     1205.59    803.72 o 
   7  19   1      119.70     -630.70    630.70 o 
  -5  20   1      610.32      552.00    513.43 o 
  -4  20   1      114.76     -422.01    422.01 o 
  -3  20   1      440.37      800.68    354.00 o 
  -2  20   1        1.33      -43.80    335.57 o 
  -1  20   1       19.42     -333.73    333.73 o 
   0  20   1      110.42     -331.51    331.51 o 
   1  20   1       83.47      402.48    342.27 o 
   2  20   1      239.33      -86.63    354.89 o 
   3  20   1     1689.64     1287.97    367.03 o 
   4  20   1       14.62      410.02    492.15 o 
   5  20   1      319.45      263.14    493.51 o 
  -1  21   1       46.71      673.33    483.36 o 
   0  21   1      552.12      827.42    898.61 o 
   1  21   1      372.15      714.33    475.16 o 
 -15   0   2      440.38      288.97    661.40 o 
 -14   0   2     4853.15     5882.20    467.17 o 
 -13   0   2        0.62      132.08    258.82 o 
 -12   0   2      950.09      704.91    298.61 o 
 -11   0   2      483.24      282.31    207.82 o 
 -10   0   2        9.20      229.04    147.78 o 
  -9   0   2      447.45      178.41    167.60 o 
  -8   0   2    17930.65    17056.83    909.78 o 
  -7   0   2        8.21       22.33    189.77 o 
  -6   0   2     9029.01     8615.12    262.41 o 
  -5   0   2     2138.19     2164.71     85.60 o 
  -4   0   2   568894.88   535179.44  11526.38 o 
  -3   0   2      300.46      230.24     23.97 o 
  -2   0   2     4193.07     4336.73     86.34 o 
  -1   0   2      292.36      218.69     17.98 o 
   0   0   2    56813.80    58459.89   2500.48 o 
   1   0   2        8.85      -23.68     23.68 o 
   2   0   2    75211.55    74034.34   1623.64 o 
   3   0   2      561.24      576.94     36.54 o 
   4   0   2   130385.17   135062.52   2980.26 o 
   5   0   2      509.44      520.22     61.25 o 
   6   0   2   166095.59   160915.61   4077.18 o 
   7   0   2      764.18      751.33    103.12 o 
   8   0   2   142485.06   146635.33   3197.90 o 
   9   0   2       39.63      625.12    262.32 o 
  10   0   2     2416.26     2689.12    304.19 o 
  11   0   2      667.53      401.87    340.47 o 
  12   0   2     1394.51      413.03    373.96 o 
  13   0   2       89.15      262.32    396.28 o 
  14   0   2     5027.01     4666.07    636.28 o 
  15   0   2      124.51      251.16    507.91 o 
  16   0   2       19.35     -396.28    513.49 o 
 -16   1   2       99.35     -139.53    580.47 o 
 -15   1   2     1695.74     1214.55    254.93 o 
 -14   1   2      335.39      390.44    220.41 o 
 -13   1   2      170.30      154.20    259.41 o 
 -12   1   2      577.96      677.11    180.36 o 
 -11   1   2      280.64      350.80    151.14 o 
 -10   1   2      989.12      979.52    129.76 o 
  -9   1   2    15556.42    15024.34    353.83 o 
  -8   1   2      649.29      547.15    101.46 o 
  -7   1   2    21672.15    20107.03    520.43 o 
  -6   1   2      110.40       99.72     40.16 o 
  -5   1   2     2183.54     2548.72     92.17 o 
  -4   1   2      118.20      107.31     23.77 o 
  -3   1   2    31193.29    34005.71    471.13 o 
  -2   1   2     2714.67     2510.25     45.79 o 
  -1   1   2    14059.02    14078.12    190.17 o 
   0   1   2     2841.96     2694.22     50.94 o 
   1   1   2     9296.53     9480.31    138.24 o 
   2   1   2      714.10      736.52     40.54 o 
   3   1   2   326960.16   328754.22   4335.45 o 
   4   1   2        1.70      -35.62     35.62 o 
   5   1   2    10604.61    11213.26    183.44 o 
   6   1   2      113.54       98.40     39.26 o 
   7   1   2     7325.37     7119.62    155.70 o 
   8   1   2      111.67        8.90     49.77 o 
   9   1   2      303.22      154.64     93.04 o 
  10   1   2      844.59     1045.87    121.31 o 
  11   1   2      175.23       92.57    228.50 o 
  12   1   2       68.46      220.14    253.43 o 
  13   1   2      775.29      485.59    303.90 o 
  14   1   2       45.01     -186.53    313.74 o 
  15   1   2      435.27       64.19    347.31 o 
  16   1   2      110.78     -367.04    367.04 o 
 -16   2   2     1707.73     2801.88    664.19 o 
 -15   2   2       52.11      258.97    264.21 o 
 -14   2   2       50.00     -207.63    207.63 o 
 -13   2   2        3.31      488.36    233.52 o 
 -12   2   2      247.18      160.19    254.29 o 
 -11   2   2      149.50      128.04     88.76 o 
 -10   2   2      729.78      578.82     95.94 o 
  -9   2   2     4507.99     4376.96    163.33 o 
  -8   2   2     1916.00     1820.03     86.58 o 
  -7   2   2     1169.19     1371.92     77.38 o 
  -6   2   2    62028.57    61167.86   1012.03 o 
  -5   2   2      208.93       64.90     45.69 o 
  -4   2   2    44096.40    44738.23    625.51 o 
  -3   2   2     2110.89     1822.30     52.22 o 
  -2   2   2     1030.66     1315.42     37.36 o 
  -1   2   2     1016.98      637.16     31.35 o 
   0   2   2    23037.79    24593.96    333.38 o 
   1   2   2    14282.23    14325.36    234.96 o 
   2   2   2   230007.80   226908.86   3493.90 o 
   3   2   2    13645.46    13904.10    190.99 o 
   4   2   2   101971.02   103340.80   1602.82 o 
   5   2   2      753.65      693.72     54.35 o 
   6   2   2    24492.78    26334.71    683.65 o 
   7   2   2       68.66      134.51     66.50 o 
   8   2   2    10146.45    10285.91    215.51 o 
   9   2   2     1658.66     1716.69     93.25 o 
  10   2   2     1695.23     1940.53    162.73 o 
  11   2   2     1953.74     2019.01    163.52 o 
  12   2   2       38.65      -55.81    357.22 o 
  13   2   2      209.02     -111.63    401.87 o 
  14   2   2     5336.28     4977.62    469.45 o 
  15   2   2        4.94     -271.85    348.84 o 
  16   2   2     1360.19     1323.27    420.20 o 
 -16   3   2        6.89      256.74    563.72 o 
 -15   3   2     4816.58     4661.83    369.82 o 
 -14   3   2      671.70     1084.23    279.94 o 
 -13   3   2     1785.39     1972.31    273.83 o 
 -12   3   2     1490.44     1284.04    185.29 o 
 -11   3   2     3731.74     3758.57    170.66 o 
 -10   3   2     1330.97     1580.27    177.64 o 
  -9   3   2     3592.06     3498.63    151.85 o 
  -8   3   2     2195.50     2182.43     97.69 o 
  -7   3   2       61.45      114.23     47.86 o 
  -6   3   2      152.54      152.00     46.67 o 
  -5   3   2    31669.93    32182.45    461.43 o 
  -4   3   2      372.97      443.15     39.67 o 
  -3   3   2    98083.52   100219.31   1322.30 o 
  -2   3   2    36227.27    37520.02    530.08 o 
  -1   3   2      322.18      397.46     27.42 o 
   0   3   2     6773.28     7366.41    110.55 o 
   1   3   2   100188.21   101601.59   1573.80 o 
   2   3   2    16335.52    17544.54    273.88 o 
   3   3   2    10668.52    10408.08    171.38 o 
   4   3   2     1228.52     1112.43     45.08 o 
   5   3   2    12691.69    11894.73    228.92 o 
   6   3   2    12865.88    13002.77    326.87 o 
   7   3   2    22390.91    22738.96    402.93 o 
   8   3   2     1832.58     1715.07     91.83 o 
   9   3   2     1489.63     1275.01     91.69 o 
  10   3   2     2013.21     2056.02    103.69 o 
  11   3   2     1519.37     1265.85    193.15 o 
  12   3   2      508.23      605.18    178.14 o 
  13   3   2     3131.57     2232.57    502.33 o 
  14   3   2        0.08      173.02    446.52 o 
  15   3   2      666.29      346.54    362.52 o 
  16   3   2      115.72      112.18    398.08 o 
 -16   4   2      325.90      463.26    558.14 o 
 -15   4   2      440.91      636.28    569.31 o 
 -14   4   2     2994.56     2817.60    390.70 o 
 -13   4   2     1608.82     1588.53    189.32 o 
 -12   4   2     1636.34     1935.69    220.74 o 
 -11   4   2       63.76       83.71    142.01 o 
 -10   4   2     2105.68     2387.40    139.17 o 
  -9   4   2     1730.33     1768.77    104.42 o 
  -8   4   2       90.91      -49.81     62.46 o 
  -7   4   2      459.51      312.99     77.03 o 
  -6   4   2    82777.24    81470.38   1273.50 o 
  -5   4   2      198.98      197.27     52.06 o 
  -4   4   2     1561.69     1682.03     63.22 o 
  -3   4   2     8723.73     8789.50    143.50 o 
  -2   4   2   238616.77   243611.27   3197.90 o 
  -1   4   2      115.81       52.46     28.71 o 
   0   4   2    53210.70    57594.64    773.70 o 
   1   4   2     2788.60     2828.32     72.69 o 
   2   4   2    27634.93    27797.18    428.30 o 
   3   4   2     7093.59     7641.49    142.66 o 
   4   4   2   101614.88   103182.16   1434.51 o 
   5   4   2    12615.78    13395.79    258.39 o 
   6   4   2    41568.98    44041.18    819.64 o 
   7   4   2     2409.66     2480.20    125.45 o 
   8   4   2     8284.20     8074.00    260.33 o 
   9   4   2     2254.48     2358.42    156.08 o 
  10   4   2    12799.86    13323.33    506.84 o 
  11   4   2      969.47      931.40    127.72 o 
  12   4   2      724.85      424.00    205.29 o 
  13   4   2      284.51      133.95    390.70 o 
  14   4   2      363.22     -340.47    452.10 o 
  15   4   2      431.72     1205.59    552.56 o 
  16   4   2     5249.79     5335.24    558.36 o 
 -16   5   2      152.05      826.05    597.21 o 
 -15   5   2      124.97      306.98    530.24 o 
 -14   5   2        7.76     -315.49    315.49 o 
 -13   5   2        0.03       -9.33    181.12 o 
 -12   5   2     7398.37     7398.09    311.21 o 
 -11   5   2      515.89      731.23    163.00 o 
 -10   5   2     4728.00     5268.32    176.38 o 
  -9   5   2    19074.37    18831.06    360.10 o 
  -8   5   2     8080.97     8190.90    190.66 o 
  -7   5   2    22052.52    22208.49    406.21 o 
  -6   5   2    20273.39    19451.78    391.29 o 
  -5   5   2     4499.76     4396.38    161.23 o 
  -4   5   2       14.65        4.33     54.30 o 
  -3   5   2    35849.16    35921.07    521.45 o 
  -2   5   2     1446.36     1741.12     58.26 o 
  -1   5   2     3259.23     3222.94    108.72 o 
   0   5   2    38959.32    38726.05    532.47 o 
   1   5   2      572.87      630.94     68.44 o 
   2   5   2    17012.93    17474.61    305.77 o 
   3   5   2    25934.51    26264.39    436.27 o 
   4   5   2     8538.30     9453.28    194.46 o 
   5   5   2    12006.47    12364.54    245.91 o 
   6   5   2     8796.34     8483.85    193.77 o 
   7   5   2     2686.06     2780.81    178.18 o 
   8   5   2     1852.46     1836.11    142.72 o 
   9   5   2     5292.98     5010.69    212.39 o 
  10   5   2    11894.22    12440.87    364.68 o 
  11   5   2      232.70       61.89    185.37 o 
  12   5   2      485.53      658.63    144.07 o 
  13   5   2      938.77      745.65    243.32 o 
  14   5   2      253.09      764.65    519.07 o 
  15   5   2      290.70      714.42    558.14 o 
  16   5   2        5.53     -189.77    580.47 o 
 -16   6   2       44.20      675.35    574.89 o 
 -15   6   2      123.81      909.78    546.98 o 
 -14   6   2     1849.64     1916.75    644.66 o 
 -13   6   2      354.22      536.09    286.85 o 
 -12   6   2      550.19      280.93    196.74 o 
 -11   6   2     1231.18     1378.57    187.89 o 
 -10   6   2      162.27      186.27    151.20 o 
  -9   6   2      426.16      581.39    105.25 o 
  -8   6   2     7427.02     7349.63    187.71 o 
  -7   6   2    23686.53    24172.60    480.85 o 
  -6   6   2    29556.28    29269.51    566.26 o 
  -5   6   2    28259.81    27880.56    536.16 o 
  -4   6   2     8161.35     8329.01    215.06 o 
  -3   6   2    18057.54    19678.13    326.85 o 
  -2   6   2    18199.54    18320.42    305.17 o 
  -1   6   2    15664.07    16048.90    286.88 o 
   0   6   2     8906.02     9583.58    172.13 o 
   1   6   2     1766.39     1627.71     84.33 o 
   2   6   2      476.67      541.18     73.96 o 
   3   6   2    43498.14    43946.68    814.39 o 
   4   6   2    83287.56    83617.40   1514.25 o 
   5   6   2    30096.24    30412.38    585.26 o 
   6   6   2      397.29      370.07     89.03 o 
   7   6   2      659.56      830.36    118.80 o 
   8   6   2     3504.93     4036.46    157.30 o 
   9   6   2    12133.21    12059.36    496.78 o 
  10   6   2      129.39     -140.19    254.05 o 
  11   6   2     2109.62     2332.66    199.53 o 
  12   6   2      492.83      745.95    202.14 o 
  13   6   2      552.21      553.91    340.47 o 
  14   6   2        8.34     -334.89    502.33 o 
  15   6   2      239.00      876.29    586.05 o 
  16   6   2     2126.02     1680.01    675.35 o 
 -15   7   2      104.12      245.58    546.98 o 
 -14   7   2     1309.01     2072.21    265.75 o 
 -13   7   2      103.31      220.46    221.20 o 
 -12   7   2      559.80      913.97    224.58 o 
 -11   7   2      686.87      818.38    207.40 o 
 -10   7   2     9004.24     8245.95    359.29 o 
  -9   7   2      294.83      -79.34    105.27 o 
  -8   7   2    12902.94    12258.14    296.03 o 
  -7   7   2    15677.39    16527.52    428.62 o 
  -6   7   2    14983.16    15047.07    332.57 o 
  -5   7   2    17680.91    17572.21    402.64 o 
  -4   7   2    35471.89    36474.95    694.77 o 
  -3   7   2     3065.59     2986.18    174.71 o 
  -2   7   2     3208.50     3030.62    124.01 o 
  -1   7   2      140.83      148.02    118.97 o 
   0   7   2      192.76      274.32     66.18 o 
   1   7   2     5113.19     4864.23    144.88 o 
   2   7   2      414.35      404.34     83.24 o 
   3   7   2    13841.72    15213.25    529.29 o 
   4   7   2    52676.37    52303.88    969.89 o 
   5   7   2    36560.00    36415.26    754.89 o 
   6   7   2     1754.03     2016.02    122.06 o 
   7   7   2     3329.24     3631.47    156.42 o 
   8   7   2     3558.98     4029.83    198.13 o 
   9   7   2      898.93      591.12    182.16 o 
  10   7   2      901.27      851.47    200.82 o 
  11   7   2       15.46      -72.07    173.54 o 
  12   7   2     1230.36      978.07    194.51 o 
  13   7   2      278.03      613.73    279.58 o 
  14   7   2     1323.70      708.84    558.14 o 
  15   7   2     1222.40      720.00    602.79 o 
 -14   8   2        1.13      189.74    297.51 o 
 -13   8   2       54.10      -97.07    320.20 o 
 -12   8   2      934.86     1198.06    243.64 o 
 -11   8   2     3812.77     3422.59    345.40 o 
 -10   8   2      330.43      119.76    193.49 o 
  -9   8   2     3406.73     3128.16    250.56 o 
  -8   8   2     1343.54     1426.43    133.11 o 
  -7   8   2     4355.71     4461.19    250.77 o 
  -6   8   2     2902.15     2900.13    147.24 o 
  -5   8   2     6020.09     5989.88    200.00 o 
  -4   8   2    10521.43    10600.86    300.83 o 
  -3   8   2     7352.52     6741.27    257.01 o 
  -2   8   2     4243.79     4086.71    151.18 o 
  -1   8   2    27129.36    26944.60    536.57 o 
   0   8   2    46323.16    47119.82    890.80 o 
   1   8   2    23521.58    22467.63    457.95 o 
   2   8   2     2068.05     2235.41    176.66 o 
   3   8   2     2260.12     2557.49    177.24 o 
   4   8   2      896.71      772.00     81.98 o 
   5   8   2      201.40       99.91     87.81 o 
   6   8   2     1398.41     1305.13    175.72 o 
   7   8   2     3036.03     3410.54    283.56 o 
   8   8   2     2442.73     2544.61    339.17 o 
   9   8   2    10699.50    10967.76    433.69 o 
  10   8   2     1917.78     2727.92    322.68 o 
  11   8   2     1819.64     1592.97    314.98 o 
  12   8   2     2603.84     2618.73    241.73 o 
  13   8   2      360.06      440.18    354.42 o 
  14   8   2       68.21     -424.93    485.59 o 
  15   8   2       59.36     -173.02    602.79 o 
 -14   9   2     2882.26     2949.98    391.04 o 
 -13   9   2      776.63     1217.35    335.57 o 
 -12   9   2     1331.99     1721.13    266.58 o 
 -11   9   2     3518.48     3886.82    295.59 o 
 -10   9   2    16641.61    17171.17    589.66 o 
  -9   9   2      206.57      259.06    234.72 o 
  -8   9   2      206.27       87.42    138.53 o 
  -7   9   2      877.65     1255.78    132.97 o 
  -6   9   2     5214.59     5062.23    218.42 o 
  -5   9   2       22.89      -33.45    106.06 o 
  -4   9   2     5879.75     5809.41    253.15 o 
  -3   9   2     1075.58     1011.10    144.25 o 
  -2   9   2    16525.63    16280.86    402.31 o 
  -1   9   2    12265.14    11874.41    287.57 o 
   0   9   2    24132.18    23648.22    486.04 o 
   1   9   2    17515.90    16934.08    373.95 o 
   2   9   2    44550.39    43538.77    924.49 o 
   3   9   2     2549.57     2740.11    131.74 o 
   4   9   2      631.29      544.97    103.69 o 
   5   9   2     6249.15     6259.55    224.74 o 
   6   9   2     1530.41     1637.63    124.63 o 
   7   9   2       82.71      198.78    117.86 o 
   8   9   2    19877.86    20179.57    535.70 o 
   9   9   2      558.15      436.83    396.28 o 
  10   9   2      182.44      419.41    282.96 o 
  11   9   2       80.32      -18.90    294.11 o 
  12   9   2     5542.06     5670.58    649.92 o 
  13   9   2       36.36      160.34    339.05 o 
  14   9   2      287.06      242.28    333.41 o 
  15   9   2      194.43      306.98    675.35 o 
 -14  10   2      107.56      675.35    429.77 o 
 -13  10   2     1713.75     1906.18    380.33 o 
 -12  10   2      317.36       98.43    929.31 o 
 -11  10   2       24.44       71.61    305.63 o 
 -10  10   2      104.09      208.73    238.64 o 
  -9  10   2     1799.60     1878.87    226.73 o 
  -8  10   2     1687.95     1441.87    172.79 o 
  -7  10   2     4525.99     4606.36    221.68 o 
  -6  10   2      429.71      458.21    141.98 o 
  -5  10   2      553.30      326.06    126.01 o 
  -4  10   2      131.80       44.58    195.76 o 
  -3  10   2     1752.15     1893.28    203.82 o 
  -2  10   2     2339.83     2426.85    157.38 o 
  -1  10   2      168.34      213.40     97.02 o 
   0  10   2     1888.27     1860.10    133.76 o 
   1  10   2     3018.27     3103.83    171.07 o 
   2  10   2     2964.43     2933.32    119.75 o 
   3  10   2    15643.09    14329.72    378.81 o 
   4  10   2       88.90      -37.28    170.79 o 
   5  10   2    14437.11    14146.61    505.65 o 
   6  10   2       21.78      121.49    175.63 o 
   7  10   2     1495.34     1192.97    203.48 o 
   8  10   2     1550.07     2012.39    311.12 o 
   9  10   2     2141.22     2817.43    583.26 o 
  10  10   2      890.72      765.27    310.93 o 
  11  10   2     1772.15     1208.10    717.22 o 
  12  10   2      130.49     -145.54    327.93 o 
  13  10   2       44.42      291.38    399.66 o 
  14  10   2        3.54      -37.56    349.71 o 
 -14  11   2      227.79      256.74    435.35 o 
 -13  11   2       65.47      -54.70    347.96 o 
 -12  11   2     2140.75     2383.38    397.80 o 
 -11  11   2      555.55      618.54    343.01 o 
 -10  11   2     3345.31     3102.85    384.41 o 
  -9  11   2      123.66      153.59    205.02 o 
  -8  11   2     3434.30     3569.04    260.12 o 
  -7  11   2     2357.33     2902.46    362.53 o 
  -6  11   2    49990.57    47669.05   1122.82 o 
  -5  11   2        7.04     -125.85    125.85 o 
  -4  11   2       19.57       20.68    164.62 o 
  -3  11   2     1731.81     1751.66    158.03 o 
  -2  11   2     7903.09     7060.52    261.59 o 
  -1  11   2      412.40       95.74    129.48 o 
   0  11   2       26.59      -88.50     99.12 o 
   1  11   2     1266.68     1433.84    119.43 o 
   2  11   2    12018.50    11620.11    293.33 o 
   3  11   2     1965.85     2205.58    156.32 o 
   4  11   2    10309.11    10156.48    357.69 o 
   5  11   2      306.64      270.34    212.55 o 
   6  11   2    26424.87    25687.11    786.50 o 
   7  11   2     1033.87     1118.58    224.81 o 
   8  11   2     3685.39     4182.65   1032.57 o 
   9  11   2      468.53      415.60    318.61 o 
  10  11   2      289.38      -15.71    326.13 o 
  11  11   2       12.65       88.44    661.40 o 
  12  11   2     4212.29     3524.51    439.67 o 
  13  11   2       15.92       59.61    257.22 o 
  14  11   2      307.88     1841.61    405.44 o 
 -14  12   2        2.54     -267.90    452.10 o 
 -13  12   2      763.15      773.40    396.59 o 
 -12  12   2       88.43      119.27    355.88 o 
 -11  12   2     2574.71     2244.54    569.31 o 
 -10  12   2      232.59      389.71    325.85 o 
  -9  12   2     9860.33     9055.86    570.86 o 
  -8  12   2        3.66      -23.06    297.16 o 
  -7  12   2      257.39      231.81    158.92 o 
  -6  12   2        0.64      -45.56    150.65 o 
  -5  12   2     3173.39     3146.36    344.47 o 
  -4  12   2        1.83      220.63    186.28 o 
  -3  12   2     3092.53     3503.93    256.38 o 
  -2  12   2     2168.27     1844.35    179.53 o 
  -1  12   2    26031.46    25907.36    621.31 o 
   0  12   2        5.31     -103.50    103.50 o 
   1  12   2    47356.05    46982.75    918.59 o 
   2  12   2        2.29      -90.20     90.20 o 
   3  12   2     2183.50     2518.62    310.47 o 
   4  12   2      107.97        5.90    133.43 o 
   5  12   2    20998.25    20211.88    667.92 o 
   6  12   2      616.61      734.31    223.43 o 
   7  12   2    10023.78     9847.14    449.60 o 
   8  12   2      105.20      225.68    304.52 o 
   9  12   2      332.12      635.48    350.02 o 
  10  12   2      925.03      675.88    362.00 o 
  11  12   2     3041.21     3927.49    471.69 o 
  12  12   2      134.42      140.72    505.12 o 
  13  12   2      213.97      280.16    360.72 o 
 -13  13   2       44.11      798.14    530.24 o 
 -12  13   2     3055.27     4005.92    494.42 o 
 -11  13   2        0.17      271.72    577.68 o 
 -10  13   2      365.34      173.02    361.67 o 
  -9  13   2       52.14      -70.98    340.52 o 
  -8  13   2     5596.32     5464.47    558.14 o 
  -7  13   2     1306.10     1628.60    266.79 o 
  -6  13   2     1553.98     2176.05    305.38 o 
  -5  13   2     1645.81     1610.06    175.83 o 
  -4  13   2      307.72       60.69    205.02 o 
  -3  13   2      323.15      182.23    198.44 o 
  -2  13   2    13452.26    13237.05    404.76 o 
  -1  13   2      535.58      231.81    163.74 o 
   0  13   2     3066.12     3055.83    211.94 o 
   1  13   2      339.64      281.18    158.65 o 
   2  13   2      481.87      266.38    163.39 o 
   3  13   2      188.32      250.56    146.88 o 
   4  13   2    12849.70    12034.02    495.59 o 
   5  13   2     1239.25     1428.79    255.99 o 
   6  13   2     1735.98     1387.37    254.75 o 
   7  13   2     1091.98      802.76    333.67 o 
   8  13   2       17.89      230.60    350.02 o 
   9  13   2      120.20       87.25    507.91 o 
  10  13   2     2900.69     2642.90    594.43 o 
  11  13   2       56.78      496.91    392.00 o 
  12  13   2       47.39     -387.80    387.80 o 
  13  13   2        0.35      254.08    410.92 o 
 -13  14   2      191.92      256.74    541.40 o 
 -12  14   2       57.10      -95.35    415.60 o 
 -11  14   2      297.82      159.79    488.37 o 
 -10  14   2        6.83      323.91    395.37 o 
  -9  14   2       35.63      121.88    379.35 o 
  -8  14   2      956.84     1038.21    440.94 o 
  -7  14   2      289.93      348.70    344.56 o 
  -6  14   2     2070.47     2399.63    455.09 o 
  -5  14   2      796.35      478.19    233.67 o 
  -4  14   2      321.16      156.17    220.44 o 
  -3  14   2     2668.06     2962.03    282.77 o 
  -2  14   2       84.66       -0.49    167.95 o 
  -1  14   2     1096.21     1252.33    228.85 o 
   0  14   2       23.60      142.41    209.08 o 
   1  14   2      546.15      474.12    183.04 o 
   2  14   2      394.00      564.60    215.11 o 
   3  14   2      134.31      110.43    230.40 o 
   4  14   2     2403.64     2772.50    301.62 o 
   5  14   2      209.11      174.14    254.77 o 
   6  14   2     1894.65     1919.06    291.81 o 
   7  14   2     4486.68     3923.50    455.91 o 
   8  14   2       96.11       55.76    370.12 o 
   9  14   2      117.32      643.47    394.11 o 
  10  14   2        1.30      279.79    421.40 o 
  11  14   2       34.55      433.30    418.10 o 
  12  14   2       35.09      591.49    454.23 o 
 -12  15   2      620.05      824.10    469.11 o 
 -11  15   2        8.39     -266.53    563.72 o 
 -10  15   2      730.37      636.16    419.75 o 
  -9  15   2      259.58      437.61    407.13 o 
  -8  15   2     7607.31     7596.79    576.59 o 
  -7  15   2      421.72       45.34    357.61 o 
  -6  15   2      107.64     -254.57    265.30 o 
  -5  15   2      102.60      -74.80    231.55 o 
  -4  15   2     3524.46     3982.99    319.65 o 
  -3  15   2      407.66       68.39    228.88 o 
  -2  15   2     3650.65     3170.24    319.03 o 
  -1  15   2     2427.35     2330.36    269.32 o 
   0  15   2     4206.32     4618.98    322.59 o 
   1  15   2       64.62     -121.72    228.39 o 
   2  15   2     8108.93     7771.70    386.78 o 
   3  15   2     1353.99     1268.12    258.03 o 
   4  15   2    12144.64    11792.09    536.91 o 
   5  15   2      667.55      995.69    274.45 o 
   6  15   2      131.55       97.38    344.48 o 
   7  15   2       83.85      376.13    365.91 o 
   8  15   2      915.12     1688.00    416.97 o 
   9  15   2       24.87      128.79    416.79 o 
  10  15   2     3670.17     4309.43    541.72 o 
  11  15   2       64.28     -140.10    448.94 o 
 -11  16   2     2033.48     2903.33    515.48 o 
 -10  16   2       86.92      -63.47    407.66 o 
  -9  16   2       50.41      -89.68    411.65 o 
  -8  16   2     1201.54     1081.68    411.56 o 
  -7  16   2      224.01      472.67    391.30 o 
  -6  16   2      353.25      409.30    558.14 o 
  -5  16   2      920.96      780.12    272.32 o 
  -4  16   2      653.29      792.18    270.58 o 
  -3  16   2     3728.75     3178.74    343.99 o 
  -2  16   2      823.24      725.72    260.71 o 
  -1  16   2     3399.85     2758.38    296.97 o 
   0  16   2      261.89      430.49    249.87 o 
   1  16   2      538.12      308.68    256.29 o 
   2  16   2      791.38      514.32    261.39 o 
   3  16   2      195.08      416.90    252.34 o 
   4  16   2     1035.75     1128.93    308.72 o 
   5  16   2      693.25      579.37    317.31 o 
   6  16   2      675.84      150.28    392.41 o 
   7  16   2      944.62     1411.25    450.48 o 
   8  16   2      151.00     -359.36    873.49 o 
   9  16   2     1214.53     1031.66    468.30 o 
  10  16   2      405.13      890.41    470.45 o 
 -10  17   2      414.28      968.12    485.36 o 
  -9  17   2      110.23      544.09    447.38 o 
  -8  17   2        1.41     -346.82    394.20 o 
  -7  17   2       22.13      -48.71    429.79 o 
  -6  17   2      528.53      599.52    406.34 o 
  -5  17   2     4535.80     5380.59    455.19 o 
  -4  17   2      460.90      443.50    281.42 o 
  -3  17   2     3806.23     4039.40    648.52 o 
  -2  17   2      271.44      -24.18    298.07 o 
  -1  17   2      227.40      165.88    286.81 o 
   0  17   2       82.05     -129.37    274.21 o 
   1  17   2        3.00      429.40    274.46 o 
   2  17   2      985.78      653.10    281.50 o 
   3  17   2       85.58      -36.83    265.46 o 
   4  17   2      150.82      808.36    326.28 o 
   5  17   2     2077.91     1707.83    463.26 o 
   6  17   2     1972.48     1741.76    451.67 o 
   7  17   2     3762.09     4634.81    920.94 o 
   8  17   2      297.23      939.29    478.74 o 
   9  17   2      443.68     -100.05    439.85 o 
  -9  18   2       52.55      739.39    826.05 o 
  -8  18   2     2977.47     3982.31    736.75 o 
  -7  18   2      237.32        5.53    488.37 o 
  -6  18   2      325.21      477.92    467.94 o 
  -5  18   2        4.44      340.54    375.12 o 
  -4  18   2       44.13      167.79    296.65 o 
  -3  18   2       95.97      164.60    293.96 o 
  -2  18   2      248.88      -28.05    284.24 o 
  -1  18   2       26.33       46.41    279.38 o 
   0  18   2      223.05      -51.37    370.25 o 
   1  18   2        8.91      225.51    290.93 o 
   2  18   2     5753.05     6973.86    456.78 o 
   3  18   2      407.50      688.32    303.64 o 
   4  18   2     2146.41     1980.51    374.10 o 
   5  18   2      154.09     -269.65    439.45 o 
   6  18   2      278.16      855.48    689.31 o 
   7  18   2       49.63      245.07    510.70 o 
   8  18   2       88.50      206.51    483.10 o 
  -7  19   2      222.63      589.25    470.67 o 
  -6  19   2      452.42     1260.55    509.64 o 
  -5  19   2      815.25     1644.80    525.56 o 
  -4  19   2      429.08      807.78    408.44 o 
  -3  19   2     1012.73     1403.85    344.40 o 
  -2  19   2       90.34      486.43    321.19 o 
  -1  19   2      213.97      -51.87    309.98 o 
   0  19   2      958.65      960.76    329.52 o 
   1  19   2      193.85       57.19    308.05 o 
   2  19   2     2094.83     1885.51    351.90 o 
   3  19   2     1161.85     1147.20    428.26 o 
   4  19   2      317.00      629.47    828.84 o 
   5  19   2      333.17     1098.47    495.09 o 
   6  19   2      464.72      110.28    466.68 o 
   7  19   2      626.45     1654.62    534.86 o 
  -5  20   2      568.16     -247.96    686.51 o 
  -4  20   2     1502.59     1768.75    479.00 o 
  -3  20   2      658.34      303.17    350.77 o 
  -2  20   2       29.34       25.05    333.50 o 
  -1  20   2      113.20      643.07    346.53 o 
   0  20   2       56.39     -116.20    347.81 o 
   1  20   2       53.91      437.20    348.92 o 
   2  20   2        1.58      189.24    346.38 o 
   3  20   2      126.70     -167.25    391.99 o 
   4  20   2        6.56     -126.33    487.98 o 
   5  20   2       32.44     -173.02    680.93 o 
  -1  21   2     1073.40     1556.13    515.03 o 
   0  21   2        2.07     -171.89    675.35 o 
   1  21   2        4.23      807.18    476.78 o 
 -17   1   3       39.80      965.59    647.44 o 
 -16   1   3       26.90      243.19    413.89 o 
 -15   1   3      171.42      -47.72    269.28 o 
 -14   1   3     7277.93     7898.83    360.77 o 
 -13   1   3       25.25      192.91    180.30 o 
 -12   1   3     1806.30     1384.70    192.54 o 
 -11   1   3      191.13       97.85    149.03 o 
 -10   1   3    27597.44    26179.27    773.13 o 
  -9   1   3       20.41       44.38     55.83 o 
  -8   1   3    63992.43    64859.28   1283.79 o 
  -7   1   3     1557.95     1623.93     95.54 o 
  -6   1   3    22533.01    20930.40    864.07 o 
  -5   1   3       22.68       49.52     51.81 o 
  -4   1   3    12135.31    11962.44    169.85 o 
  -3   1   3      776.26      632.13     43.91 o 
  -2   1   3     3227.32     3575.74     56.41 o 
  -1   1   3      817.34      834.17     32.77 o 
   0   1   3    85700.80    87997.83   1339.03 o 
   1   1   3       44.27      -19.67     19.67 o 
   2   1   3    87411.56    89926.34   1384.95 o 
   3   1   3     7560.85     7511.30    130.26 o 
   4   1   3   162141.33   157594.86   2180.30 o 
   5   1   3     1990.56     2103.59     73.31 o 
   6   1   3    14576.92    14693.81    327.82 o 
   7   1   3      713.57      737.20     58.93 o 
   8   1   3    55254.17    54507.21    999.21 o 
   9   1   3     2844.46     3224.35    112.58 o 
  10   1   3      196.46      372.71     89.47 o 
  11   1   3      858.07      958.73    152.44 o 
  12   1   3     5054.54     5068.72    405.59 o 
  13   1   3      121.83      283.44    289.58 o 
  14   1   3     1938.04     1434.22    390.70 o 
  15   1   3        5.38      238.65    379.54 o 
  16   1   3     1245.46     1327.04    419.64 o 
 -17   2   3      205.86     -128.37    619.54 o 
 -16   2   3      176.81      247.30    408.40 o 
 -15   2   3     1169.44      861.03    291.88 o 
 -14   2   3     1104.13     1199.59    231.58 o 
 -13   2   3     1597.45     1682.91    260.66 o 
 -12   2   3      539.35      481.18    256.26 o 
 -11   2   3     2353.80     2284.19    142.74 o 
 -10   2   3       83.05      241.25    120.13 o 
  -9   2   3    11170.91    10804.96    267.40 o 
  -8   2   3      512.21      644.96     70.78 o 
  -7   2   3     2161.95     1858.42    102.72 o 
  -6   2   3     1210.88     1148.64    105.73 o 
  -5   2   3     3664.99     3031.81     71.26 o 
  -4   2   3       30.24      -32.39     32.39 o 
  -3   2   3     8880.49     6378.91    387.50 o 
  -2   2   3    13836.43    14104.72    197.66 o 
  -1   2   3     1136.57     1284.00     35.29 o 
   0   2   3     8463.68     8427.41    144.95 o 
   1   2   3    61037.07    63032.04    977.58 o 
   2   2   3     5156.55     5032.15     95.26 o 
   3   2   3    61182.49    60372.83    804.72 o 
   4   2   3      801.91      663.58     42.29 o 
   5   2   3      824.40      804.09     45.52 o 
   6   2   3     3978.03     3924.03    128.59 o 
   7   2   3     1478.22     1691.43     84.90 o 
   8   2   3      534.98      436.78     66.39 o 
   9   2   3     2216.77     2297.62    124.27 o 
  10   2   3        4.41      103.07     74.10 o 
  11   2   3     5739.75     5895.35    322.14 o 
  12   2   3      274.42      216.82    248.37 o 
  13   2   3     3913.90     3393.51    563.72 o 
  14   2   3      462.36      323.73    466.05 o 
  15   2   3        3.88      244.52    364.92 o 
  16   2   3       80.49     -485.59    485.59 o 
 -17   3   3       71.49      770.23    630.70 o 
 -16   3   3     3559.87     3817.70    714.42 o 
 -15   3   3      414.18      337.65    294.97 o 
 -14   3   3        8.63     -200.03    256.26 o 
 -13   3   3        8.40      156.48    119.41 o 
 -12   3   3    11861.21    11862.32    375.28 o 
 -11   3   3     2393.00     2310.25    141.02 o 
 -10   3   3    19410.45    19330.57    400.79 o 
  -9   3   3     2587.60     2466.22    136.52 o 
  -8   3   3     3010.92     3126.56     91.06 o 
  -7   3   3     1501.72     1498.32     67.73 o 
  -6   3   3     8822.86     8691.21    156.99 o 
  -5   3   3     4348.36     4370.51     92.86 o 
  -4   3   3    28987.48    30027.78    410.14 o 
  -3   3   3     6115.86     6180.62    105.64 o 
  -2   3   3   181647.95   186728.08   2564.32 o 
  -1   3   3     5796.53     6309.64    104.18 o 
   0   3   3    33780.72    36666.38    497.41 o 
   1   3   3    28892.47    29149.47    467.63 o 
   2   3   3   228584.53   228899.56   3519.05 o 
   3   3   3     6875.38     6819.72    127.47 o 
   4   3   3      475.31      380.68     39.36 o 
   5   3   3      629.32      566.77     55.40 o 
   6   3   3    37222.66    38308.76    778.56 o 
   7   3   3      921.60      915.48     82.91 o 
   8   3   3      420.35      492.38     79.94 o 
   9   3   3      112.41       32.58     87.29 o 
  10   3   3    12270.02    12994.45    340.71 o 
  11   3   3     2288.91     2219.05    140.17 o 
  12   3   3     8214.06     8277.84    416.09 o 
  13   3   3      381.53      212.09    396.28 o 
  14   3   3        4.39     -413.03    446.52 o 
  15   3   3       19.92      106.35    369.98 o 
  16   3   3       82.64     -401.59    404.65 o 
 -17   4   3       73.96      -72.56    580.47 o 
 -16   4   3       50.47     -284.66    574.89 o 
 -15   4   3      107.17     -351.63    496.75 o 
 -14   4   3     1329.70     1280.58    454.44 o 
 -13   4   3     5064.28     4442.55    343.91 o 
 -12   4   3      259.34      137.07    143.57 o 
 -11   4   3     7613.30     7498.29    287.77 o 
 -10   4   3      723.01     1043.43     98.26 o 
  -9   4   3     2813.82     2858.66    103.15 o 
  -8   4   3     1547.83     1360.81     86.95 o 
  -7   4   3    38181.38    39217.35    670.11 o 
  -6   4   3    12827.85    12232.02    213.65 o 
  -5   4   3     3385.74     3867.93     97.97 o 
  -4   4   3      833.37      885.30     51.85 o 
  -3   4   3    20222.53    20530.51    307.43 o 
  -2   4   3    70834.64    73727.22    982.03 o 
  -1   4   3    20632.05    19560.70    277.38 o 
   0   4   3     1113.73     1367.47     46.28 o 
   1   4   3     8190.33     8836.54    159.70 o 
   2   4   3     4848.93     4941.30    100.11 o 
   3   4   3    21094.63    21643.78    340.22 o 
   4   4   3    37651.34    38359.06    657.34 o 
   5   4   3      787.00      559.11     57.59 o 
   6   4   3     7240.36     7734.21    221.12 o 
   7   4   3      787.11      869.69    109.50 o 
   8   4   3       17.75     -163.54    163.54 o 
   9   4   3      283.99      281.59    101.49 o 
  10   4   3       98.62      307.38    155.14 o 
  11   4   3     1493.62     1451.15    142.69 o 
  12   4   3     1897.55     1902.75    155.36 o 
  13   4   3      332.27      217.67    446.52 o 
  14   4   3        6.50      145.11    480.00 o 
  15   4   3      253.37      943.27    563.72 o 
  16   4   3      926.57      554.02    429.97 o 
 -17   5   3       52.11     -161.86    625.12 o 
 -16   5   3     2041.07      736.75    602.79 o 
 -15   5   3       60.77      546.98    513.49 o 
 -14   5   3      781.53      954.49    639.08 o 
 -13   5   3      153.25      180.27    166.10 o 
 -12   5   3     6227.35     6406.98    278.57 o 
 -11   5   3      289.60      478.08    158.08 o 
 -10   5   3     3838.10     4601.78    162.12 o 
  -9   5   3     5911.74     5680.00    155.84 o 
  -8   5   3     9877.80    10001.91    202.88 o 
  -7   5   3     4906.18     4963.27    154.95 o 
  -6   5   3    26700.92    26303.66    439.08 o 
  -5   5   3       48.98      -56.90     56.90 o 
  -4   5   3    40029.25    37761.27    577.51 o 
  -3   5   3     8270.29     7856.50    146.29 o 
  -2   5   3     4467.19     3907.53     88.05 o 
  -1   5   3     1804.21     1440.57     50.24 o 
   0   5   3      825.23      955.18     46.75 o 
   1   5   3     6235.24     6026.56    124.63 o 
   2   5   3       74.35      330.21     65.75 o 
   3   5   3    27271.10    28814.59    508.07 o 
   4   5   3    36826.83    39255.46    730.64 o 
   5   5   3      714.44      908.90     66.03 o 
   6   5   3    64065.78    63931.93   1169.56 o 
   7   5   3     4648.75     5186.42    229.90 o 
   8   5   3     4635.67     5035.17    237.65 o 
   9   5   3     2900.95     3248.22    163.98 o 
  10   5   3    15389.95    15761.03    495.14 o 
  11   5   3      800.11     1020.49    155.23 o 
  12   5   3     1297.91      982.79    154.29 o 
  13   5   3       23.13      228.00    228.96 o 
  14   5   3       34.71      128.37    507.91 o 
  15   5   3      139.81     -301.40    474.42 o 
  16   5   3      438.36     -552.56    591.63 o 
 -16   6   3        6.19      200.93    569.31 o 
 -15   6   3     1261.73     -212.09    502.33 o 
 -14   6   3        7.96      -30.65    203.77 o 
 -13   6   3     1055.01      893.18    380.23 o 
 -12   6   3      757.47      671.67    183.11 o 
 -11   6   3      525.50      684.34    173.83 o 
 -10   6   3     1352.58     1761.79    181.28 o 
  -9   6   3       58.40      128.46     81.23 o 
  -8   6   3     4613.37     5113.98    173.48 o 
  -7   6   3     1722.19     1892.23    102.40 o 
  -6   6   3    40521.43    40873.18    766.76 o 
  -5   6   3    12670.24    13475.78    251.38 o 
  -4   6   3     4934.51     5299.69    134.52 o 
  -3   6   3     8198.39     8202.84    310.98 o 
  -2   6   3      358.49      448.17     50.74 o 
  -1   6   3    15857.18    15779.90    254.14 o 
   0   6   3    17131.01    17391.04    276.77 o 
   1   6   3     1063.80     1151.24    103.90 o 
   2   6   3     2952.09     2726.36    153.78 o 
   3   6   3    15183.58    16585.27    379.63 o 
   4   6   3    70177.78    70439.07   1409.21 o 
   5   6   3    28705.56    29074.60    515.44 o 
   6   6   3     2383.33     2385.11    118.91 o 
   7   6   3      454.96      850.94    146.12 o 
   8   6   3     2478.78     2443.88    146.62 o 
   9   6   3    18941.83    18236.65    712.01 o 
  10   6   3        5.30       -5.71    156.45 o 
  11   6   3      653.01      630.88    172.04 o 
  12   6   3     1501.19     1464.89    185.34 o 
  13   6   3       24.67     -214.54    250.18 o 
  14   6   3       78.59      -55.81    519.07 o 
  15   6   3       52.05     -385.12    552.56 o 
  16   6   3     1466.78      608.38    653.03 o 
 -15   7   3      194.25      424.19    507.91 o 
 -14   7   3     2096.90     2111.33    294.26 o 
 -13   7   3      320.68      553.38    231.03 o 
 -12   7   3      971.02      740.31    216.06 o 
 -11   7   3     1757.66     1927.74    203.04 o 
 -10   7   3     2043.68     2524.41    203.84 o 
  -9   7   3    17249.82    17018.72    440.97 o 
  -8   7   3     8373.56     8925.72    226.86 o 
  -7   7   3     6674.24     6933.78    206.23 o 
  -6   7   3     8611.64     8708.62    265.23 o 
  -5   7   3    10511.07    10894.34    244.00 o 
  -4   7   3    33898.32    34301.52    660.31 o 
  -3   7   3    13199.70    13151.54    272.04 o 
  -2   7   3     1227.32     1328.05     87.62 o 
  -1   7   3      809.82      770.75     71.69 o 
   0   7   3     5106.41     5049.77    160.58 o 
   1   7   3    61545.78    60305.70   1230.87 o 
   2   7   3     1397.61     1287.32    107.78 o 
   3   7   3    37820.51    39198.97    815.99 o 
   4   7   3    24483.72    24902.53    548.60 o 
   5   7   3     5190.66     5069.53    220.74 o 
   6   7   3      953.66      952.07    125.59 o 
   7   7   3      219.40      529.82    107.21 o 
   8   7   3     5214.21     5511.50    353.67 o 
   9   7   3      921.65      912.20    252.04 o 
  10   7   3      967.20     1136.55    189.51 o 
  11   7   3     1372.42     1685.28    271.08 o 
  12   7   3     1161.19     1187.41    221.35 o 
  13   7   3      345.30      723.35    280.84 o 
  14   7   3      270.25     -122.79    546.98 o 
  15   7   3      955.36      117.21    597.21 o 
 -14   8   3      423.32      355.94    443.72 o 
 -13   8   3      909.26     1366.98    258.15 o 
 -12   8   3      147.60      248.82    217.50 o 
 -11   8   3      136.16     -116.25    209.40 o 
 -10   8   3     3056.83     3137.17    345.90 o 
  -9   8   3        5.47     -144.67    144.67 o 
  -8   8   3     1019.81     1084.36    123.32 o 
  -7   8   3     5520.89     5671.84    243.79 o 
  -6   8   3      557.25      254.24     98.25 o 
  -5   8   3     4519.25     4034.91    156.49 o 
  -4   8   3    15377.89    14267.13    407.93 o 
  -3   8   3    35565.81    33109.61    797.90 o 
  -2   8   3     4847.52     3939.82    143.65 o 
  -1   8   3     2585.59     2418.82    114.47 o 
   0   8   3    98716.87   100707.80   1837.87 o 
   1   8   3     9761.97     9546.65    273.96 o 
   2   8   3     4440.14     4299.83    179.40 o 
   3   8   3     1235.55     1043.03    179.65 o 
   4   8   3    24976.91    25551.30    633.38 o 
   5   8   3       18.60        4.69    156.04 o 
   6   8   3    12254.08    13031.89    385.15 o 
   7   8   3     1819.22     2573.99    174.17 o 
   8   8   3      614.21      963.92    241.67 o 
   9   8   3     2910.37     2904.64    328.38 o 
  10   8   3      523.68      630.55    276.03 o 
  11   8   3      249.53      145.04    195.24 o 
  12   8   3     1204.22     1397.67    224.52 o 
  13   8   3      567.45      725.58    466.05 o 
  14   8   3     2453.82     2734.90    686.51 o 
  15   8   3      211.60      407.45    613.96 o 
 -14   9   3      688.43      770.23    390.70 o 
 -13   9   3      895.32      461.62    320.07 o 
 -12   9   3      207.69      419.64    237.94 o 
 -11   9   3     2586.99     2397.13    262.53 o 
 -10   9   3     2556.32     2958.52    257.92 o 
  -9   9   3       53.65      121.66    159.22 o 
  -8   9   3     1462.59     1596.95    161.95 o 
  -7   9   3     8230.79     8294.81    271.36 o 
  -6   9   3     1474.25     1345.14    150.52 o 
  -5   9   3      894.77      821.37    125.53 o 
  -4   9   3     5485.76     5089.38    265.05 o 
  -3   9   3     2888.04     3005.18    235.24 o 
  -2   9   3      708.27      679.72    100.63 o 
  -1   9   3    31628.41    32281.59    638.38 o 
   0   9   3      140.83      259.30    121.89 o 
   1   9   3    38024.19    37272.97    722.80 o 
   2   9   3     4532.14     4025.61    187.29 o 
   3   9   3     8680.31     8349.99    356.57 o 
   4   9   3     2044.40     1893.66    189.21 o 
   5   9   3    10313.44    10463.31    627.08 o 
   6   9   3      130.30      117.88    167.28 o 
   7   9   3     1137.07      788.75    179.72 o 
   8   9   3     8426.56     8486.07    535.82 o 
   9   9   3     1395.00     1821.45    308.40 o 
  10   9   3       38.46      644.60    285.58 o 
  11   9   3     2553.79     2586.42    257.74 o 
  12   9   3      373.60      672.56    224.33 o 
  13   9   3      392.34     -142.90    326.03 o 
  14   9   3       34.29      292.01    338.54 o 
  15   9   3      480.73      178.60    669.77 o 
 -14  10   3       31.28     -273.49    379.54 o 
 -13  10   3      295.04      -65.74    449.30 o 
 -12  10   3      351.90      -64.96    452.10 o 
 -11  10   3      235.60       77.89    235.17 o 
 -10  10   3     8427.88     7949.06    384.33 o 
  -9  10   3       28.23     -184.71    184.71 o 
  -8  10   3    18110.66    17213.05    493.39 o 
  -7  10   3     1309.02     1377.00    165.04 o 
  -6  10   3     2784.64     2928.00    282.11 o 
  -5  10   3       18.14      -88.45    119.53 o 
  -4  10   3    22336.59    23600.83    629.09 o 
  -3  10   3     3901.44     4323.13    233.22 o 
  -2  10   3     3603.79     3654.95    181.22 o 
  -1  10   3      118.91      214.19     97.53 o 
   0  10   3    31317.70    31145.69    626.75 o 
   1  10   3     5323.49     5516.06    183.04 o 
   2  10   3    89883.18    85151.16   1740.91 o 
   3  10   3      494.42      450.89    287.08 o 
   4  10   3      611.95      506.08    119.49 o 
   5  10   3      120.59       33.42    175.36 o 
   6  10   3     1408.16      831.80    440.94 o 
   7  10   3       53.94     -115.29    278.45 o 
   8  10   3       63.64      249.62    278.83 o 
   9  10   3      973.78      927.01    303.07 o 
  10  10   3     7455.81     8227.65    694.89 o 
  11  10   3      554.67     1295.21    353.55 o 
  12  10   3     1038.51     1085.37    254.05 o 
  13  10   3      247.27      585.90    249.78 o 
  14  10   3     2189.44     2087.65    395.22 o 
 -14  11   3       23.37     -128.37    429.77 o 
 -13  11   3      421.17      415.16    359.96 o 
 -12  11   3      320.42      153.60    333.17 o 
 -11  11   3     1282.55     1490.22    354.73 o 
 -10  11   3      260.87      770.95    317.76 o 
  -9  11   3      188.11       56.92    205.48 o 
  -8  11   3     1425.16     1304.88    214.64 o 
  -7  11   3    10155.49     9656.79    351.40 o 
  -6  11   3     4352.10     4178.94    225.60 o 
  -5  11   3     4475.46     4030.01    200.71 o 
  -4  11   3      205.84       -0.52    158.95 o 
  -3  11   3      285.49      400.23    164.33 o 
  -2  11   3       83.77        5.18    135.07 o 
  -1  11   3     2552.21     2367.59    144.31 o 
   0  11   3     1331.79     1137.84    117.87 o 
   1  11   3     2637.76     2706.27    175.14 o 
   2  11   3      203.22      -36.14    161.44 o 
   3  11   3    11840.81    12135.20    439.06 o 
   4  11   3       28.79       49.82    121.35 o 
   5  11   3    10315.41    10860.10    450.43 o 
   6  11   3     2425.11     2089.92    239.06 o 
   7  11   3     1073.14     1296.02    405.45 o 
   8  11   3      167.55       15.10    292.43 o 
   9  11   3     1147.78     2128.38    530.24 o 
  10  11   3      100.71      203.66    332.59 o 
  11  11   3        4.67     -209.46    332.01 o 
  12  11   3        3.10     -244.44    244.44 o 
  13  11   3      828.81      959.96    275.50 o 
  14  11   3      213.76      448.27    382.88 o 
 -14  12   3       87.10      100.46    485.59 o 
 -13  12   3       27.22     -128.37    457.68 o 
 -12  12   3       26.10      419.40    375.07 o 
 -11  12   3      134.59      428.40    474.42 o 
 -10  12   3      198.04      387.02    334.31 o 
  -9  12   3        5.55       39.14    312.43 o 
  -8  12   3      269.07      242.11    199.09 o 
  -7  12   3      744.33      716.99    173.41 o 
  -6  12   3     2141.35     1995.29    196.10 o 
  -5  12   3       57.13     -145.77    145.77 o 
  -4  12   3       47.63       -8.37    178.45 o 
  -3  12   3     1819.01     2153.40    220.82 o 
  -2  12   3    19394.23    18823.13    490.73 o 
  -1  12   3       33.13     -150.24    150.24 o 
   0  12   3    11758.55    10813.86    300.67 o 
   1  12   3        4.53     -101.99    101.99 o 
   2  12   3     3773.03     3644.31    199.84 o 
   3  12   3     2767.89     3014.32    211.07 o 
   4  12   3        4.74      -36.20    129.04 o 
   5  12   3      320.87      344.53    214.00 o 
   6  12   3     1107.05      929.35    229.88 o 
   7  12   3      677.29     1050.19    333.56 o 
   8  12   3     6141.80     5039.33    461.31 o 
   9  12   3      468.17      410.35    344.56 o 
  10  12   3     1502.02     1408.84    387.25 o 
  11  12   3       46.16      208.07    636.28 o 
  12  12   3     1224.28      863.72    408.76 o 
  13  12   3       81.96      -23.08    279.29 o 
 -13  13   3       73.40      865.13    519.07 o 
 -12  13   3      304.14      802.88    400.16 o 
 -11  13   3       14.96       42.50    368.54 o 
 -10  13   3      202.37      463.52    669.77 o 
  -9  13   3       93.34      527.17    387.91 o 
  -8  13   3        2.43      520.52    316.11 o 
  -7  13   3      101.24      -78.30    237.44 o 
  -6  13   3      328.88      427.76    176.58 o 
  -5  13   3      579.02      756.50    164.25 o 
  -4  13   3       19.39      171.16    263.44 o 
  -3  13   3     3093.87     3770.27    267.39 o 
  -2  13   3     4419.48     4476.88    238.27 o 
  -1  13   3      491.36      375.92    171.24 o 
   0  13   3      436.52      430.02    162.19 o 
   1  13   3      389.48      446.58    160.78 o 
   2  13   3     2245.88     2229.42    188.67 o 
   3  13   3     2432.89     1962.79    254.15 o 
   4  13   3       25.49      -53.67    214.43 o 
   5  13   3       24.59      311.38    227.66 o 
   6  13   3      430.94      447.52    246.70 o 
   7  13   3     2049.56     2105.16    395.35 o 
   8  13   3      355.49      342.13    344.48 o 
   9  13   3      727.72     1097.58    533.02 o 
  10  13   3       60.86      -46.41    362.08 o 
  11  13   3      231.05      461.50    397.22 o 
  12  13   3      110.59       -7.45    416.45 o 
  13  13   3       82.61      335.06    295.51 o 
 -13  14   3       90.29      379.54    541.40 o 
 -12  14   3     3143.50     3577.29    507.81 o 
 -11  14   3        2.72      270.23    406.34 o 
 -10  14   3     7296.10     8572.76    615.50 o 
  -9  14   3      269.32      153.68   1420.47 o 
  -8  14   3      491.72      878.21    380.87 o 
  -7  14   3      248.40      292.01    353.91 o 
  -6  14   3     7427.69     7439.14    414.17 o 
  -5  14   3     1247.94     1215.56    242.79 o 
  -4  14   3       41.06      -56.97    213.96 o 
  -3  14   3       19.98      -55.37    211.49 o 
  -2  14   3      300.06       12.46    174.84 o 
  -1  14   3     1050.93      753.90    228.51 o 
   0  14   3    33816.05    32548.96    864.61 o 
   1  14   3       19.07      270.51    169.58 o 
   2  14   3     8669.41     7475.89    360.82 o 
   3  14   3      133.38       -8.40    242.21 o 
   4  14   3     7328.17     8369.47    438.51 o 
   5  14   3     1467.32     1651.99    283.01 o 
   6  14   3      816.65      506.81    271.26 o 
   7  14   3      159.10      -54.44    359.22 o 
   8  14   3      242.36      679.72    392.93 o 
   9  14   3      449.08      591.60    402.20 o 
  10  14   3     1574.83     2023.70    448.94 o 
  11  14   3        5.41      634.21    437.19 o 
  12  14   3     3370.10     4067.24    534.13 o 
 -12  15   3        7.16      714.42    546.98 o 
 -11  15   3      101.19      150.77    923.73 o 
 -10  15   3       57.24      304.50    414.38 o 
  -9  15   3     1159.23     1288.63    430.45 o 
  -8  15   3      758.93      543.91    641.86 o 
  -7  15   3     2169.92     2457.08    430.23 o 
  -6  15   3      145.96      140.27    268.27 o 
  -5  15   3      700.67      418.51    246.80 o 
  -4  15   3     3201.65     3850.06    309.11 o 
  -3  15   3      464.67      186.86    242.35 o 
  -2  15   3        3.86     -110.35    232.94 o 
  -1  15   3     1942.97     2064.09    268.19 o 
   0  15   3      221.50      373.20    230.67 o 
   1  15   3     1212.71     1219.47    250.95 o 
   2  15   3     1684.53     1331.93    253.09 o 
   3  15   3     3177.68     3516.73    427.65 o 
   4  15   3     1738.96     1786.83    522.09 o 
   5  15   3     6893.58     6518.05    502.29 o 
   6  15   3      207.82      583.26    828.84 o 
   7  15   3     2350.81     1345.38    426.98 o 
   8  15   3      456.40     1270.74    434.23 o 
   9  15   3       43.75     -125.63    414.38 o 
  10  15   3     1042.97     1258.61    466.68 o 
  11  15   3      185.83      -75.03    431.81 o 
 -11  16   3      633.35     1795.40    495.99 o 
 -10  16   3       94.57       93.90    437.19 o 
  -9  16   3       19.83     -265.08    392.53 o 
  -8  16   3       17.35      381.04    420.79 o 
  -7  16   3     1224.36      905.69    391.57 o 
  -6  16   3     2437.71     2111.08    430.26 o 
  -5  16   3      477.37        6.07    252.01 o 
  -4  16   3     1752.78     1927.63    292.17 o 
  -3  16   3     1584.70     1990.53    297.88 o 
  -2  16   3        0.79     -231.66    242.86 o 
  -1  16   3     3983.31     4004.83    323.49 o 
   0  16   3     2357.57     2777.56    299.28 o 
   1  16   3      401.78      864.00    263.02 o 
   2  16   3      114.05      231.41    246.26 o 
   3  16   3     1156.94     1054.35    309.11 o 
   4  16   3     1316.99      909.09    576.05 o 
   5  16   3      618.06     1045.33    296.63 o 
   6  16   3      146.98      236.35    379.44 o 
   7  16   3     1015.91     1567.19    625.12 o 
   8  16   3     1170.98     1056.58    424.96 o 
   9  16   3     1524.16     2260.36    506.92 o 
  10  16   3       75.65       97.77    461.90 o 
 -10  17   3      300.97      173.30    471.96 o 
  -9  17   3      305.71      301.64    445.02 o 
  -8  17   3       58.63     -150.49    602.79 o 
  -7  17   3       11.38      317.38    510.70 o 
  -6  17   3       20.59     -389.15    390.84 o 
  -5  17   3     1370.50      920.06    323.85 o 
  -4  17   3      507.34      526.75    288.88 o 
  -3  17   3     3868.66     3711.29    346.12 o 
  -2  17   3       32.53       41.92    286.80 o 
  -1  17   3      423.10      -15.31    270.08 o 
   0  17   3       86.56      145.56    299.82 o 
   1  17   3      326.03      229.97    270.78 o 
   2  17   3     1441.01     1896.47    319.04 o 
   3  17   3      355.83      859.91    311.57 o 
   4  17   3      184.54      529.01    316.69 o 
   5  17   3       78.05      382.68    409.00 o 
   6  17   3      212.30        2.40    435.35 o 
   7  17   3      627.25     1089.75    502.33 o 
   8  17   3      136.74      -61.96    463.94 o 
   9  17   3      315.54      538.20    461.30 o 
  -9  18   3        7.92      459.50    498.88 o 
  -8  18   3     2414.93     3195.72    954.43 o 
  -7  18   3      112.95      296.39    703.26 o 
  -6  18   3      210.40     -268.57    430.36 o 
  -5  18   3      184.56      208.33    383.75 o 
  -4  18   3       35.46      600.51    305.06 o 
  -3  18   3      743.50      517.52    317.93 o 
  -2  18   3     1982.57     2944.18    357.12 o 
  -1  18   3       56.07      325.57    285.20 o 
   0  18   3      709.36      995.84    314.29 o 
   1  18   3       47.73     -114.60    280.01 o 
   2  18   3     5691.03     5860.07    586.36 o 
   3  18   3        4.89      253.76    326.06 o 
   4  18   3     1329.86      598.90    345.93 o 
   5  18   3        1.44     -213.92    438.45 o 
   6  18   3       68.06     -221.82    458.76 o 
   7  18   3       40.37      357.14    611.17 o 
   8  18   3      436.29      458.17    484.63 o 
  -7  19   3       54.01     1140.74    506.92 o 
  -6  19   3      308.51      751.24    580.47 o 
  -5  19   3       85.68      362.41    619.54 o 
  -4  19   3      250.59      176.08    327.25 o 
  -3  19   3      325.66      757.32    337.81 o 
  -2  19   3       48.99      624.37    325.25 o 
  -1  19   3      489.49      709.03    319.28 o 
   0  19   3     1692.52     1838.95    349.10 o 
   1  19   3       63.37      -16.30    339.97 o 
   2  19   3     3528.94     3532.76    388.09 o 
   3  19   3       29.94      540.53    376.00 o 
   4  19   3       49.61      704.23    505.08 o 
   5  19   3      204.70      769.62    490.35 o 
   6  19   3      444.74      641.07    505.12 o 
  -5  20   3      850.99      555.08    495.98 o 
  -4  20   3       43.40     -211.32    409.42 o 
  -3  20   3     2971.03     3085.36    397.71 o 
  -2  20   3      177.19      490.20    358.60 o 
  -1  20   3     2832.74     2970.71    453.15 o 
   0  20   3       75.50     -342.01    342.01 o 
   1  20   3       51.83       23.10    340.50 o 
   2  20   3       96.09      906.41    410.18 o 
   3  20   3     1086.08      894.70    717.22 o 
   4  20   3       20.22     -262.32    619.54 o 
 -17   0   4       44.15      -55.81    647.44 o 
 -16   0   4     1195.44      530.24    636.28 o 
 -15   0   4       18.20     -463.26    463.26 o 
 -14   0   4      868.00      647.82    282.88 o 
 -13   0   4      664.70      287.64    257.49 o 
 -12   0   4      503.64      372.90    237.46 o 
 -11   0   4      366.97       49.05    188.72 o 
 -10   0   4      178.53     -131.04    173.46 o 
  -9   0   4     2927.09     3078.35    161.97 o 
  -8   0   4    53699.49    52595.82   1657.01 o 
  -7   0   4      246.85      102.33     82.31 o 
  -6   0   4    13302.40    11841.14    831.63 o 
  -5   0   4      906.77      928.62     92.65 o 
  -4   0   4      311.85      363.27     36.23 o 
  -3   0   4       45.44      103.20     25.15 o 
  -2   0   4    33287.72    32855.01    841.06 o 
  -1   0   4     1078.23     1091.74     51.56 o 
   0   0   4     3416.02     3610.19    140.07 o 
   1   0   4     2618.59     2452.08    114.45 o 
   2   0   4    78905.76    73540.52   2233.81 o 
   3   0   4      556.07      528.71     60.16 o 
   4   0   4      114.21       31.40     51.51 o 
   5   0   4       19.33      -10.68     51.92 o 
   6   0   4     4691.08     4906.17    194.10 o 
   7   0   4     3296.23     3164.77    176.57 o 
   8   0   4     2964.78     2717.81    264.34 o 
   9   0   4     2414.49     2374.33    127.91 o 
  10   0   4     6180.14     6876.49    293.40 o 
  11   0   4     1158.47     1075.29    315.35 o 
  12   0   4     1995.41     1880.94    440.94 o 
  13   0   4      444.26      217.67    413.03 o 
  14   0   4     3889.95     2790.72    569.31 o 
  15   0   4       47.38      111.63    535.82 o 
  16   0   4       20.14     -240.00    552.56 o 
 -17   1   4       89.60      426.59    453.66 o 
 -16   1   4       75.23      484.10    655.82 o 
 -15   1   4      132.75        0.43    357.52 o 
 -14   1   4      210.88      367.52    208.18 o 
 -13   1   4     5076.66     4426.96    265.49 o 
 -12   1   4      292.29      230.03    163.29 o 
 -11   1   4    11355.98    11006.55    433.25 o 
 -10   1   4      151.16      915.35    169.19 o 
  -9   1   4     6143.62     6134.24    177.29 o 
  -8   1   4      204.07      388.92     62.62 o 
  -7   1   4    10195.34     9960.99    213.57 o 
  -6   1   4     2933.59     2705.91     76.35 o 
  -5   1   4    17255.42    16471.23    288.75 o 
  -4   1   4     3063.52     2995.19     70.55 o 
  -3   1   4   115337.41   124816.84   1920.10 o 
  -2   1   4      341.14      241.26     22.04 o 
  -1   1   4   225332.53   218531.05   3325.59 o 
   0   1   4       10.29      -12.14     23.56 o 
   1   1   4    15678.71    15952.75    272.57 o 
   2   1   4      271.97      262.65     36.42 o 
   3   1   4     1799.78     2770.92    136.23 o 
   4   1   4     1649.95     1803.60    136.16 o 
   5   1   4    43018.01    42845.31    681.62 o 
   6   1   4      319.52      336.08     49.69 o 
   7   1   4     1494.50     1363.48     79.28 o 
   8   1   4     1004.83     1059.11     73.63 o 
   9   1   4    41667.83    42202.73    882.60 o 
  10   1   4       48.68      165.10    102.93 o 
  11   1   4     8545.98     7744.17    275.42 o 
  12   1   4       35.10       15.78    232.63 o 
  13   1   4      416.55      386.44    323.73 o 
  14   1   4       19.07      365.02    345.18 o 
  15   1   4      140.31     -189.98    368.87 o 
  16   1   4        3.23     -390.48    390.48 o 
 -17   2   4       10.45      279.41    447.83 o 
 -16   2   4      802.04      878.54    438.02 o 
 -15   2   4      272.71      429.43    387.80 o 
 -14   2   4     3438.64     3238.98    258.14 o 
 -13   2   4      864.58      697.69    238.98 o 
 -12   2   4     2615.29     2371.30    253.71 o 
 -11   2   4        0.75      -71.54     94.09 o 
 -10   2   4     4491.12     4217.14    154.92 o 
  -9   2   4     1360.87     1462.32     89.07 o 
  -8   2   4     4690.44     4916.00    192.44 o 
  -7   2   4       25.30      360.77    110.31 o 
  -6   2   4     1354.58     1287.85    116.41 o 
  -5   2   4      107.04      109.98     35.58 o 
  -4   2   4    30472.58    30167.46    390.84 o 
  -3   2   4     8629.93     8273.89    120.44 o 
  -2   2   4   494299.19   481382.94   6019.52 o 
  -1   2   4       17.71      -23.68     23.68 o 
   0   2   4    32515.75    33135.05    518.24 o 
   1   2   4     3462.47     3182.47     76.70 o 
   2   2   4      458.28      739.55     50.32 o 
   3   2   4     1264.02     1450.23     50.24 o 
   4   2   4     4145.20     3656.93     86.34 o 
   5   2   4       16.32      -44.67     44.67 o 
   6   2   4    11044.22    10194.98    194.30 o 
   8   2   4    16495.84    16353.89    365.14 o 
   9   2   4       89.20      175.49     97.48 o 
  10   2   4    34346.74    32633.21    749.17 o 
  11   2   4       38.42       84.18    105.54 o 
  12   2   4     5603.75     5293.97    305.02 o 
  13   2   4        1.90      496.75    418.61 o 
  14   2   4      200.58      286.41    351.19 o 
  15   2   4       38.50     -386.69    491.17 o 
  16   2   4     1018.97     1515.81    447.94 o 
 -17   3   4      242.40       27.91    641.86 o 
 -16   3   4     1039.44      734.34    424.14 o 
 -15   3   4     1168.84     1577.95    622.33 o 
 -14   3   4        3.45     -116.61    248.99 o 
 -13   3   4     4124.62     4516.35    228.89 o 
 -12   3   4     1273.64     1312.81    149.09 o 
 -11   3   4     3234.33     3230.60    128.63 o 
 -10   3   4      604.31     1150.88    125.91 o 
  -9   3   4    10652.62    10444.93    267.43 o 
  -8   3   4       35.52       46.20     59.72 o 
  -7   3   4    19573.43    19063.50    321.96 o 
  -6   3   4    18514.29    18953.13    319.98 o 
  -5   3   4     1888.73     1926.78     72.37 o 
  -4   3   4     2350.58     2179.59     58.85 o 
  -3   3   4    36793.00    35779.07    483.96 o 
  -2   3   4      151.05       80.85     31.66 o 
  -1   3   4    37586.16    37145.19    500.45 o 
   0   3   4    12505.10    12547.07    204.07 o 
   1   3   4    54877.07    53215.47    788.03 o 
   2   3   4    21147.90    20486.21    319.44 o 
   3   3   4    83898.67    84195.17   1172.25 o 
   4   3   4    12775.66    12587.22    199.00 o 
   5   3   4     2317.55     2258.47     93.42 o 
   6   3   4    17432.02    16710.34    339.57 o 
   7   3   4     4748.56     4314.46    148.05 o 
   8   3   4     2059.98     1963.48    139.83 o 
   9   3   4    21392.99    20147.94    488.27 o 
  10   3   4       24.81     -111.58    111.58 o 
  11   3   4    11239.46    10718.00    360.01 o 
  12   3   4     2362.58     2071.41    239.05 o 
  13   3   4     2961.73     2533.97    541.40 o 
  14   3   4      352.25     1093.96    485.59 o 
  15   3   4      276.19      340.93    356.37 o 
  16   3   4       36.39      170.82    428.09 o 
 -17   4   4      134.98     -267.90    625.12 o 
 -16   4   4      251.09      675.35    586.05 o 
 -15   4   4       31.61        0.26    549.77 o 
 -14   4   4      836.33     1090.82    290.23 o 
 -13   4   4      278.32      236.97    152.52 o 
 -12   4   4      232.04       27.70    306.13 o 
 -11   4   4       56.64       95.30    134.57 o 
 -10   4   4    10088.42    10502.00    286.44 o 
  -9   4   4      983.33     1097.54    107.15 o 
  -8   4   4     9980.89    10157.35    212.41 o 
  -7   4   4    21338.74    21808.71    374.81 o 
  -6   4   4      932.57     1062.74    113.18 o 
  -5   4   4     1836.63     1708.86     68.70 o 
  -4   4   4       38.72       21.34     43.29 o 
  -3   4   4     9555.59     9923.75    158.96 o 
  -2   4   4   270720.13   278771.75   3825.68 o 
  -1   4   4     5169.47     5681.22    105.24 o 
   0   4   4    20469.98    19115.45    301.77 o 
   1   4   4     9724.33    10387.77    183.81 o 
   2   4   4     7832.00     7764.20    144.50 o 
   3   4   4     2702.28     2670.73    116.29 o 
   4   4   4    20094.93    21552.37    390.66 o 
   5   4   4     6393.02     6359.43    144.41 o 
   6   4   4      646.03      553.20     70.50 o 
   7   4   4      685.46      614.17     97.74 o 
   8   4   4      235.35      240.09    138.57 o 
   9   4   4     2648.74     2854.33    160.32 o 
  10   4   4     4090.51     4366.42    215.34 o 
  11   4   4     2728.69     2753.44    213.54 o 
  12   4   4     5996.23     6274.61    397.05 o 
  13   4   4        1.17     -429.77    429.77 o 
  14   4   4        9.76     -474.42    474.42 o 
  15   4   4       66.48      390.70    558.14 o 
  16   4   4     1290.44     1378.52    474.58 o 
 -17   5   4        1.12      133.95    664.19 o 
 -16   5   4     1332.24     1518.15    602.79 o 
 -15   5   4      218.02      418.13    388.41 o 
 -14   5   4     1202.28     1234.09    555.36 o 
 -13   5   4     1129.71     1444.34    189.16 o 
 -12   5   4     3872.74     4428.76    238.15 o 
 -11   5   4     2164.13     2435.79    188.90 o 
 -10   5   4    11304.24    11690.92    285.73 o 
  -9   5   4     4651.01     4156.34    172.25 o 
  -8   5   4      319.26      275.14     74.31 o 
  -7   5   4      670.25      588.33     71.65 o 
  -6   5   4    15264.96    15462.72    285.27 o 
  -5   5   4       15.26       60.43     55.84 o 
  -4   5   4    23697.92    22122.60    378.63 o 
  -3   5   4     1709.12     1736.75     96.95 o 
  -2   5   4     5591.71     5359.46    114.58 o 
  -1   5   4     8287.86     7555.60    132.48 o 
   0   5   4    14477.86    15761.71    237.03 o 
   1   5   4    65027.83    66531.35   1057.29 o 
   2   5   4    19802.15    19650.94    342.98 o 
   3   5   4    30382.79    32894.77    575.81 o 
   4   5   4     2177.89     2585.61    103.27 o 
   5   5   4     8958.24     8564.26    197.46 o 
   6   5   4    42539.26    42939.72    795.37 o 
   7   5   4     1302.00     1070.23    156.14 o 
   8   5   4     1530.16     1611.09    135.15 o 
   9   5   4       33.49      209.11    137.34 o 
  10   5   4        1.32      153.15    146.96 o 
  11   5   4     1073.21     1685.53    173.28 o 
  12   5   4     1894.27     1917.75    205.75 o 
  13   5   4      583.25      951.17    255.62 o 
  14   5   4      267.22      -39.07    530.24 o 
  15   5   4      467.91     -491.17    558.14 o 
  16   5   4      283.60     -178.60    613.96 o 
 -16   6   4       22.70     -184.18    580.47 o 
 -15   6   4      759.48      809.30    524.66 o 
 -14   6   4       33.93     -155.43    212.44 o 
 -13   6   4      333.58      454.14    187.87 o 
 -12   6   4      908.98      991.14    188.42 o 
 -11   6   4     1244.24     1337.79    181.51 o 
 -10   6   4     3749.66     4354.26    300.49 o 
  -9   6   4      789.74     1046.28     80.97 o 
  -8   6   4        6.41       -6.72     82.13 o 
  -7   6   4    17717.00    18381.94    353.62 o 
  -6   6   4    25797.76    25971.78    442.19 o 
  -5   6   4       13.16       -8.79     55.95 o 
  -4   6   4     2269.27     1980.34     85.40 o 
  -3   6   4    38427.32    42395.90    615.76 o 
  -2   6   4      231.42      273.67     60.08 o 
  -1   6   4      328.15      153.37     46.99 o 
   0   6   4    81276.85    83203.98   1176.75 o 
   1   6   4    43846.24    44857.50    839.92 o 
   2   6   4     1713.46     1465.91     92.89 o 
   3   6   4      374.04      255.22     76.55 o 
   4   6   4     1497.10     1390.04    101.05 o 
   5   6   4    12170.27    11991.65    300.61 o 
   6   6   4     2545.28     2711.33    106.83 o 
   7   6   4     1017.51     1139.26    135.53 o 
   8   6   4     6392.18     6593.60    263.69 o 
   9   6   4     1068.69      915.24    198.67 o 
  10   6   4      649.11      924.02    173.53 o 
  11   6   4       61.01     -134.96    165.35 o 
  12   6   4     3145.25     3518.35    233.60 o 
  13   6   4      123.34      297.95    267.76 o 
  14   6   4     1412.92      954.43    535.82 o 
  15   6   4      304.27     -145.11    530.24 o 
 -15   7   4      163.87     -161.86    502.33 o 
 -14   7   4     2965.74     2918.38    317.66 o 
 -13   7   4      402.82      588.23    207.31 o 
 -12   7   4     1111.75      909.70    198.36 o 
 -11   7   4     4396.34     4671.55    255.40 o 
 -10   7   4      325.10      637.63    172.22 o 
  -9   7   4     2544.40     2925.31    171.83 o 
  -8   7   4     2293.15     2124.25    147.00 o 
  -7   7   4     6158.94     6295.51    189.07 o 
  -6   7   4      203.56      119.83    111.08 o 
  -5   7   4      493.56      489.71     88.48 o 
  -4   7   4    25226.62    24988.52    460.17 o 
  -3   7   4    35032.25    36726.83    647.60 o 
  -2   7   4    32636.54    33353.56    590.11 o 
  -1   7   4       42.02      -15.04     65.00 o 
   0   7   4    16094.07    15207.74    300.09 o 
   1   7   4    95591.09    94258.21   1731.59 o 
   2   7   4      965.92      996.78    105.60 o 
   3   7   4    33245.13    33385.29    709.64 o 
   4   7   4    16898.99    16987.38    405.24 o 
   5   7   4     5309.48     5159.15    364.94 o 
   6   7   4     1499.93     1922.69    147.06 o 
   7   7   4     4558.61     4438.89    264.39 o 
   8   7   4    13074.98    12863.87    562.06 o 
   9   7   4      100.55      258.55    187.23 o 
  10   7   4     4353.10     4468.59    264.51 o 
  11   7   4     1174.03     1470.04    245.19 o 
  12   7   4      173.57      488.50    195.19 o 
  13   7   4     1167.47     1202.74    316.99 o 
  14   7   4      535.28      424.19    574.89 o 
  15   7   4      232.09      251.16    608.38 o 
 -14   8   4     1024.18     1005.91    299.96 o 
 -13   8   4      567.84      576.36    243.06 o 
 -12   8   4      998.04     1363.03    244.56 o 
 -11   8   4      292.03       17.70    183.86 o 
 -10   8   4     3231.35     3483.56    235.24 o 
  -9   8   4     7767.81     8184.78    278.80 o 
  -8   8   4     1921.55     1879.96    170.19 o 
  -7   8   4     6521.86     6409.31    203.70 o 
  -6   8   4      994.80      941.78    109.90 o 
  -5   8   4    24050.97    23205.97    410.22 o 
  -4   8   4    20350.26    20111.28    423.19 o 
  -3   8   4    19618.38    19091.36    402.69 o 
  -2   8   4     4272.71     4048.20    145.02 o 
  -1   8   4      129.15       48.24     69.67 o 
   0   8   4    10860.40    10848.78    243.32 o 
   1   8   4     5369.66     5386.88    224.30 o 
   2   8   4      140.17       49.13    113.12 o 
   3   8   4     6061.22     6082.77    294.85 o 
   4   8   4      412.13      440.39    147.00 o 
   5   8   4    26458.90    26338.58    654.15 o 
   6   8   4     3049.37     2963.40    194.96 o 
   7   8   4    10090.04    10332.34    705.71 o 
   8   8   4      100.16     -155.04    155.04 o 
   9   8   4     1261.61      999.76    276.54 o 
  10   8   4      654.36      550.63    204.34 o 
  11   8   4      476.79      195.39    202.36 o 
  12   8   4      590.50      987.31    226.32 o 
  13   8   4       86.74       -5.01    298.20 o 
  14   8   4      613.13      128.37    597.21 o 
  15   8   4      353.81      128.37    630.70 o 
 -14   9   4     5385.69     6842.83    591.63 o 
 -13   9   4      769.91     1055.70    291.86 o 
 -12   9   4       41.07     -151.26    229.71 o 
 -11   9   4       11.95     -270.73    270.73 o 
 -10   9   4     3668.60     4080.93    310.26 o 
  -9   9   4       25.23      -39.95    158.40 o 
  -8   9   4    17517.53    16724.18    429.58 o 
  -7   9   4     1625.84     1708.08    147.69 o 
  -6   9   4    11538.56    11575.81    326.68 o 
  -5   9   4      156.45       43.80    137.76 o 
  -4   9   4    32425.50    31577.20    780.99 o 
  -3   9   4    11280.20    10770.43    353.92 o 
  -2   9   4     4681.93     4147.18    175.76 o 
  -1   9   4     6751.30     6723.99    202.66 o 
   0   9   4     1746.14     1911.98    166.41 o 
   1   9   4       24.39     -101.35    106.43 o 
   2   9   4      432.59      340.42    130.54 o 
   3   9   4      598.78      786.47    163.15 o 
   4   9   4    49116.22    49284.06   1331.55 o 
   5   9   4     5281.44     5490.62    280.59 o 
   6   9   4     3304.14     3126.36    229.70 o 
   7   9   4        4.54      146.46    175.03 o 
   8   9   4    15089.20    15359.12    698.02 o 
   9   9   4     2370.31     1898.30    316.43 o 
  10   9   4     1451.69     1863.30    241.53 o 
  11   9   4      157.74        6.46    219.57 o 
  12   9   4      530.83      313.52    223.89 o 
  13   9   4      103.39     -308.70    308.70 o 
  14   9   4      841.64     1279.25    360.82 o 
 -14  10   4       20.63      457.68    418.61 o 
 -13  10   4     1367.33     1484.66    446.52 o 
 -12  10   4      139.39      153.04    468.84 o 
 -11  10   4      696.69      478.96    241.97 o 
 -10  10   4       18.10      140.10    224.67 o 
  -9  10   4      539.90      361.67    205.65 o 
  -8  10   4      445.89      623.90    165.20 o 
  -7  10   4     5327.56     5772.76    355.73 o 
  -6  10   4      704.21      629.38    142.65 o 
  -5  10   4      622.30      439.03    158.86 o 
  -4  10   4     2037.38     2045.25    185.49 o 
  -3  10   4     2806.10     3298.97    404.42 o 
  -2  10   4     3045.10     2813.22    201.61 o 
  -1  10   4     2979.73     2623.04    153.89 o 
   0  10   4      517.59      477.38     94.02 o 
   1  10   4     3928.06     3397.79    193.55 o 
   2  10   4     4252.97     4044.20    233.69 o 
   3  10   4     1154.14      931.43    268.21 o 
   4  10   4     1446.37     1458.20    203.14 o 
   5  10   4      254.86      121.01    179.81 o 
   6  10   4     2069.50     1997.92    220.67 o 
   7  10   4       57.31       -0.15    217.03 o 
   8  10   4      486.37      169.50    499.53 o 
   9  10   4      528.54      373.10    308.29 o 
  10  10   4      363.31      620.11    323.03 o 
  11  10   4     1538.01     1567.31    478.61 o 
  12  10   4      233.52      129.28    245.64 o 
  13  10   4       52.76      -27.82    319.70 o 
  14  10   4       62.57      461.78    552.56 o 
 -15  11   4      209.32      848.38    463.26 o 
 -14  11   4      402.82     -139.53    418.61 o 
 -13  11   4      137.86     1294.89    463.26 o 
 -12  11   4      817.47      238.13    376.74 o 
 -11  11   4       50.13      271.45    616.75 o 
 -10  11   4     5658.74     6280.27    357.93 o 
  -9  11   4      369.14      231.66    216.32 o 
  -8  11   4      590.17      633.85    204.04 o 
  -7  11   4        3.93     -156.26    156.26 o 
  -6  11   4     3470.93     3121.17    204.95 o 
  -5  11   4      169.29      -29.39    168.55 o 
  -4  11   4     7884.34     7477.51    360.11 o 
  -3  11   4      613.82      844.94    177.62 o 
  -2  11   4       42.02       86.72    161.67 o 
  -1  11   4      354.87      384.53    111.04 o 
   0  11   4     7460.52     7788.89    236.78 o 
   1  11   4      523.10      472.97    167.99 o 
   2  11   4    10429.67     9812.70    369.30 o 
   3  11   4      457.09      438.85    195.57 o 
   4  11   4     6474.69     6789.81    345.39 o 
   5  11   4     1920.23     2148.06    146.13 o 
   6  11   4     8900.85     9048.21    411.03 o 
   7  11   4      142.66      160.91    213.18 o 
   8  11   4        7.82     -207.50    298.66 o 
   9  11   4      139.70       17.22    321.83 o 
  10  11   4     1220.47      948.21    352.34 o 
  11  11   4       42.38      -80.57    251.87 o 
  12  11   4     1489.70     1536.08    310.19 o 
  13  11   4       24.78      521.18    273.05 o 
  14  11   4       17.44      352.85    405.44 o 
 -14  12   4       45.46      563.72    480.00 o 
 -13  12   4     2237.97     2550.72    541.40 o 
 -12  12   4       82.49     -355.37    355.37 o 
 -11  12   4      842.77      471.91    655.82 o 
 -10  12   4      207.50      274.16    336.61 o 
  -9  12   4     1282.28     1059.27    328.38 o 
  -8  12   4        4.02       30.95    202.10 o 
  -7  12   4     3918.27     4218.58    304.52 o 
  -6  12   4     1108.69     1262.14    172.20 o 
  -5  12   4    27233.22    28079.34    747.65 o 
  -4  12   4      506.41      432.63    186.68 o 
  -3  12   4    36230.88    34918.85    895.17 o 
  -2  12   4      405.47      657.73    192.06 o 
  -1  12   4     1693.65     1654.54    141.40 o 
   0  12   4      592.36      383.58    122.03 o 
   1  12   4    13650.61    13479.36    510.76 o 
   2  12   4     3504.84     3184.00    266.66 o 
   3  12   4     6423.33     6255.26    340.53 o 
   4  12   4      361.05      396.69    210.68 o 
   5  12   4     7410.38     7207.53    375.29 o 
   6  12   4     1450.82     1121.83    243.36 o 
   7  12   4    23200.87    23028.18    954.26 o 
   8  12   4       33.24      259.43    317.05 o 
   9  12   4     3223.83     3617.02    433.04 o 
  10  12   4        4.37     -272.62    355.88 o 
  11  12   4        4.20      217.88    507.91 o 
  12  12   4        4.25      359.98    313.75 o 
  13  12   4     1932.82     2382.09    322.23 o 
 -13  13   4        3.84      122.79    496.75 o 
 -12  13   4     1407.54     1878.97    433.17 o 
 -11  13   4      348.29      514.75    468.84 o 
 -10  13   4      677.71      750.40    368.75 o 
  -9  13   4      592.27     1004.83    368.77 o 
  -8  13   4     1448.00     1225.73    342.48 o 
  -7  13   4      148.00       72.80    227.05 o 
  -6  13   4    10974.12    10690.14    381.38 o 
  -5  13   4      594.74      829.26    215.68 o 
  -4  13   4      187.07       72.36    201.25 o 
  -3  13   4      418.54      590.84    208.41 o 
  -2  13   4       18.97       16.11    304.52 o 
  -1  13   4       20.19      -97.58    192.27 o 
   0  13   4     9540.63     8742.25    464.03 o 
   1  13   4     4290.88     3990.42    273.81 o 
   2  13   4     6575.80     5686.88    252.40 o 
   3  13   4     2398.70     1900.79    269.29 o 
   4  13   4     2453.35     2168.86    409.68 o 
   5  13   4      385.79      314.70    231.26 o 
   6  13   4     7097.12     6781.42    384.32 o 
   7  13   4        6.96     -310.63    310.63 o 
   8  13   4      202.88      144.23    329.87 o 
   9  13   4       36.71       46.55    410.23 o 
  10  13   4     2860.95     3373.41    465.97 o 
  11  13   4       72.16      491.82    402.45 o 
  12  13   4      223.83      510.58    294.48 o 
 -13  14   4       24.37     1110.71    546.98 o 
 -12  14   4      481.75      675.35    546.98 o 
 -11  14   4      232.74      483.43    402.45 o 
 -10  14   4      994.47     1506.11    419.75 o 
  -9  14   4      573.09      727.01    388.91 o 
  -8  14   4       65.31      144.39    488.37 o 
  -7  14   4     3641.73     3688.54    422.39 o 
  -6  14   4       21.87       -5.39    225.08 o 
  -5  14   4      150.12      -24.71    222.40 o 
  -4  14   4       13.10       25.28    212.96 o 
  -3  14   4     1474.11     1525.97    246.35 o 
  -2  14   4       94.44     -179.34    213.19 o 
  -1  14   4      111.51      200.73    205.68 o 
   0  14   4     2683.93     2559.16    262.03 o 
   1  14   4     1680.35     1587.50    202.28 o 
   2  14   4     4625.47     4781.34    305.33 o 
   3  14   4     1933.69     2578.20    405.29 o 
   4  14   4      712.48      809.58    264.62 o 
   5  14   4      225.68      -59.53    250.50 o 
   6  14   4       63.72      234.42    348.67 o 
   7  14   4       34.19      345.64    367.45 o 
   8  14   4      286.61     -271.58    496.75 o 
   9  14   4       49.32      321.60    392.53 o 
  10  14   4      572.39     1015.92    437.19 o 
  11  14   4       87.40     -491.17    491.17 o 
  12  14   4      509.22      580.08    324.07 o 
 -12  15   4     1460.80      323.73    546.98 o 
 -11  15   4      329.48      215.92    644.66 o 
 -10  15   4      918.95      844.75   1024.19 o 
  -9  15   4       69.49      304.50    400.97 o 
  -8  15   4      604.23      608.60    396.79 o 
  -7  15   4      284.18     1028.61    443.72 o 
  -6  15   4      548.72      806.47    257.57 o 
  -5  15   4      895.41      433.39    239.86 o 
  -4  15   4       46.06      276.86    267.46 o 
  -3  15   4      772.21      894.32    256.99 o 
  -2  15   4      387.35      447.93    244.10 o 
  -1  15   4     1765.43     1339.27    255.56 o 
   0  15   4       35.00      196.30    279.55 o 
   1  15   4       61.14       49.71    228.27 o 
   2  15   4     1199.07     1189.34    255.31 o 
   3  15   4       92.15     -125.78    271.19 o 
   4  15   4     3233.44     3325.76    593.13 o 
   5  15   4      226.16      424.03    284.89 o 
   6  15   4     1062.05      937.55    658.61 o 
   7  15   4        0.10     -176.97    390.70 o 
   8  15   4      198.09      105.58    392.53 o 
   9  15   4      471.69      149.18    521.86 o 
  10  15   4      395.74      489.00    435.66 o 
  11  15   4      188.08       32.84    445.59 o 
 -11  16   4       86.50      -83.62    431.03 o 
 -10  16   4       49.69      975.56    458.29 o 
  -9  16   4      609.75      824.87    513.49 o 
  -8  16   4      154.63     -378.58    390.19 o 
  -7  16   4     4165.31     4267.88    697.68 o 
  -6  16   4      921.98      420.62    322.37 o 
  -5  16   4     7973.10     7954.26    421.07 o 
  -4  16   4      160.36      175.99    254.54 o 
  -3  16   4     3109.56     3368.52    314.16 o 
  -2  16   4      291.78      114.00    261.66 o 
  -1  16   4      132.24      145.18    254.57 o 
   0  16   4     2062.50     2017.53    284.53 o 
   1  16   4      455.76       -8.99    248.01 o 
   2  16   4      286.83      -73.75    247.91 o 
   3  16   4     3809.48     3906.92    370.87 o 
   4  16   4        9.01     -145.08    288.35 o 
   5  16   4     6328.40     7130.23    449.23 o 
   6  16   4      152.61      599.21    388.41 o 
   7  16   4     2519.01     2403.26    597.21 o 
   8  16   4       67.17        2.31    439.85 o 
   9  16   4     1387.62     1267.86    472.67 o 
  10  16   4       63.15      112.96    464.78 o 
 -10  17   4        2.22      462.98    814.88 o 
  -9  17   4     1339.82     2267.10    510.95 o 
  -8  17   4      262.36     1236.94    471.97 o 
  -7  17   4       48.43      275.57    417.83 o 
  -6  17   4      646.29      826.21    367.82 o 
  -5  17   4      678.92      881.84    298.07 o 
  -4  17   4       82.07      349.49    282.48 o 
  -3  17   4      170.47      323.87    294.59 o 
  -2  17   4      216.61      416.43    290.56 o 
  -1  17   4      572.18      751.46    309.35 o 
   0  17   4       58.78      171.51    270.79 o 
   1  17   4     3283.47     3134.17    324.88 o 
   2  17   4     1699.40     2384.69    348.84 o 
   3  17   4     3798.01     4259.66    400.27 o 
   4  17   4       25.37      199.13    309.29 o 
   5  17   4        6.54     -418.61    418.61 o 
   6  17   4      218.03      583.83    443.26 o 
   7  17   4       94.12      484.37    496.75 o 
   8  17   4     1095.12     1024.54    473.60 o 
   9  17   4       10.58     -109.04    461.90 o 
  -9  18   4      144.73      393.22    470.57 o 
  -8  18   4      642.21     1204.93    480.99 o 
  -7  18   4      251.69     1188.84    759.07 o 
  -6  18   4      611.92      538.64    563.72 o 
  -5  18   4       16.36     -154.42    361.18 o 
  -4  18   4       21.52      283.50    299.37 o 
  -3  18   4       34.49      183.87    299.23 o 
  -2  18   4     7611.03     8037.56    449.58 o 
  -1  18   4        5.11      278.29    299.47 o 
   0  18   4     4202.05     3643.60    359.75 o 
   1  18   4       92.60      450.30    294.92 o 
   2  18   4      927.23     1040.05    383.27 o 
   3  18   4      340.72      457.81    330.43 o 
   4  18   4     1207.54     1528.14    465.11 o 
   5  18   4      144.09      128.37    641.86 o 
   6  18   4      104.09     -299.38    820.47 o 
   7  18   4      201.24       -0.96    865.13 o 
   8  18   4     2039.71     2898.43    535.05 o 
  -7  19   4        1.67      510.76    493.40 o 
  -6  19   4      138.16      823.36    625.12 o 
  -5  19   4     1873.15     1469.37    432.61 o 
  -4  19   4       64.92      111.57    329.84 o 
  -3  19   4      273.33      238.67    336.09 o 
  -2  19   4      119.59      458.27    335.42 o 
  -1  19   4     1719.10     1822.93    352.40 o 
   0  19   4      213.96      155.13    316.52 o 
   1  19   4      283.54      320.03    330.50 o 
   2  19   4      955.51     1195.99    379.49 o 
   3  19   4      580.26      530.05    375.81 o 
   4  19   4      290.13     -218.47    484.12 o 
   5  19   4      288.75      154.12    840.01 o 
   6  19   4      221.00     1317.50    522.06 o 
  -5  20   4      580.28     1764.35    557.85 o 
  -4  20   4       11.19      357.75    446.10 o 
  -3  20   4      298.38      270.25    347.87 o 
  -2  20   4      653.39      983.18    369.14 o 
  -1  20   4       74.70      705.51    355.97 o 
   0  20   4      631.51      349.22    350.24 o 
   1  20   4        6.68     -243.08    487.39 o 
   2  20   4     1180.91     1844.30    417.86 o 
   3  20   4      412.55      823.52    522.89 o 
   4  20   4       57.54     -128.37    680.93 o 
 -17   1   5       17.76     -177.86    453.66 o 
 -16   1   5      163.81      248.81    429.32 o 
 -15   1   5       35.08     -215.00    374.68 o 
 -14   1   5     8831.81     9900.63    465.51 o 
 -13   1   5      383.06      547.94    182.08 o 
 -12   1   5    11421.63    11107.34    378.34 o 
 -11   1   5     1062.87     1011.17    118.23 o 
 -10   1   5     1403.96     1498.82    180.46 o 
  -9   1   5       70.34       10.88    145.09 o 
  -8   1   5    39491.97    37591.79    692.13 o 
  -7   1   5      188.01      304.34     43.90 o 
  -6   1   5     4421.78     4348.97    123.26 o 
  -5   1   5       15.32      -15.59     27.77 o 
  -4   1   5    76679.92    79120.22    993.53 o 
  -3   1   5      620.70      774.64     49.31 o 
  -2   1   5    58834.10    59739.93    823.87 o 
  -1   1   5     3149.48     3374.25     72.47 o 
   0   1   5   190082.08   199924.98   3037.33 o 
   1   1   5      562.45      631.07     40.21 o 
   2   1   5    52876.10    52884.07    877.65 o 
   3   1   5     1690.68     1621.80     57.73 o 
   4   1   5    72706.12    71841.95   1054.48 o 
   5   1   5        3.24       65.95     44.95 o 
   6   1   5    15501.49    15952.17    303.18 o 
   7   1   5       35.78      175.45     58.84 o 
   8   1   5    32196.33    30263.90    633.63 o 
   9   1   5      111.01      190.82     84.25 o 
  10   1   5      328.74      418.16    113.91 o 
  11   1   5       29.30      123.13    115.84 o 
  12   1   5     1933.47     2126.80    205.43 o 
  13   1   5      100.07     -114.53    307.16 o 
  14   1   5     5278.63     5955.71    522.92 o 
  15   1   5       99.05     -163.15    382.59 o 
  16   1   5      929.85      591.93    447.62 o 
 -17   2   5      181.58      331.19    538.60 o 
 -16   2   5      172.26      375.75    435.45 o 
 -15   2   5      323.65      449.94    407.45 o 
 -14   2   5      686.77      897.81    257.52 o 
 -13   2   5       12.15     -131.20    221.97 o 
 -12   2   5      345.57      534.33    339.77 o 
 -11   2   5     4797.45     4537.94    184.16 o 
 -10   2   5      495.88      575.45    142.94 o 
  -9   2   5    19353.47    18016.98    443.75 o 
  -8   2   5      734.24      763.75     56.06 o 
  -7   2   5      462.20      460.36     44.52 o 
  -6   2   5     3281.97     3303.79     77.56 o 
  -5   2   5    16117.24    15571.44    233.23 o 
  -4   2   5     2571.23     2603.39     93.60 o 
  -3   2   5    13270.50    14240.43    357.39 o 
  -2   2   5     8959.91     8919.91    157.83 o 
  -1   2   5     1602.66     1757.22     89.57 o 
   0   2   5      887.40      780.40     48.69 o 
   1   2   5    60513.68    60422.84    883.70 o 
   2   2   5     7496.53     7457.66    163.45 o 
   3   2   5    48193.40    56477.02   1866.05 o 
   4   2   5     2775.42     3143.77    140.95 o 
   5   2   5     8715.82     8576.04    185.38 o 
   6   2   5     1784.94     1648.59     80.82 o 
   7   2   5      458.82      458.00     98.18 o 
   8   2   5        7.77      -55.99     80.52 o 
   9   2   5      749.18      830.71     96.87 o 
  10   2   5     2868.03     2632.60    159.10 o 
  11   2   5     2356.21     2329.70    174.18 o 
  12   2   5     1148.11     1089.56    135.93 o 
  13   2   5     2993.50     2946.24    395.92 o 
  14   2   5     1075.35     1217.53    378.32 o 
  15   2   5      423.96     -163.16    388.73 o 
  16   2   5       11.53      526.55    417.46 o 
 -17   3   5      111.98      527.01    476.76 o 
 -16   3   5     4629.85     4484.10    522.84 o 
 -15   3   5     1204.47     1482.99    417.83 o 
 -14   3   5     1785.88     2112.56    380.84 o 
 -13   3   5      710.64      936.93    246.52 o 
 -12   3   5     1368.52     1348.40    147.29 o 
 -11   3   5      164.36      342.48    125.19 o 
 -10   3   5     8691.73     8483.69    240.57 o 
  -9   3   5      532.08      442.21     65.92 o 
  -8   3   5     3303.59     3328.81     95.49 o 
  -7   3   5      158.92      183.24     45.39 o 
  -6   3   5   153630.06   152887.97   2219.96 o 
  -5   3   5    12021.00    11458.28    195.19 o 
  -4   3   5     8351.46     7993.83    132.69 o 
  -3   3   5    10005.87     9987.79    154.87 o 
  -2   3   5    95892.43    95700.08   1261.26 o 
  -1   3   5     4237.91     4169.42     89.89 o 
   0   3   5     6321.93     6565.39    129.54 o 
   1   3   5      946.81      764.51     46.86 o 
   2   3   5    18098.78    18504.30    293.56 o 
   3   3   5    10802.84    11268.30    194.23 o 
   4   3   5    33175.68    33781.59    516.69 o 
   5   3   5     1397.61     1286.81     70.47 o 
   6   3   5   192740.61   192863.67   3212.41 o 
   7   3   5    11279.16    11390.57    336.81 o 
   8   3   5    18655.69    18820.71    462.40 o 
   9   3   5     4250.17     4617.89    310.97 o 
  10   3   5      948.39      987.37    138.11 o 
  11   3   5      239.43      312.15    155.33 o 
  12   3   5     4053.89     3801.94    274.72 o 
  13   3   5      175.48     -133.95    463.26 o 
  14   3   5      793.87      290.24    519.07 o 
  15   3   5       53.76     -239.88    375.65 o 
  16   3   5      551.05      273.51    445.13 o 
 -17   4   5      135.30      513.49    636.28 o 
 -16   4   5      196.13     -158.10    683.73 o 
 -15   4   5      274.36     -236.95    379.85 o 
 -14   4   5      185.15      462.61    355.20 o 
 -13   4   5      560.15      837.28    239.26 o 
 -12   4   5      464.61      640.96    150.50 o 
 -11   4   5      690.43      878.82    150.00 o 
 -10   4   5      276.79      312.51    103.57 o 
  -9   4   5      851.32      923.32     85.36 o 
  -8   4   5    10400.70    10018.55    277.34 o 
  -7   4   5     4415.79     4627.27    117.00 o 
  -6   4   5      992.09      840.95     61.98 o 
  -5   4   5    44025.83    45208.14    678.04 o 
  -4   4   5     1733.49     1412.30     85.08 o 
  -3   4   5     1590.38     1272.20     65.17 o 
  -2   4   5    16075.46    16979.84    247.61 o 
  -1   4   5     9504.76     8892.27    145.46 o 
   0   4   5     4633.01     4721.06    100.00 o 
   1   4   5     9084.43     9059.42    164.84 o 
   2   4   5     4215.38     4140.18    161.91 o 
   3   4   5     3159.46     3038.84     90.08 o 
   4   4   5        7.90       12.50     52.12 o 
   5   4   5     4288.23     3828.45    108.96 o 
   6   4   5     1443.14     1455.85     94.52 o 
   7   4   5     1473.42     1587.31    111.29 o 
   8   4   5     1388.90     1391.10    123.11 o 
   9   4   5      889.34      819.04    119.67 o 
  10   4   5      513.16      534.56    142.18 o 
  11   4   5     1098.52      993.57    168.37 o 
  12   4   5      587.63      557.55    168.53 o 
  13   4   5     2147.22     1758.15    546.98 o 
  14   4   5      577.68     -256.74    463.26 o 
  15   4   5      165.44     -446.52    535.82 o 
  16   4   5       24.93     -251.90    445.50 o 
 -17   5   5      189.96      876.29    653.03 o 
 -16   5   5     1543.09     2096.62    481.43 o 
 -15   5   5       66.50     -314.13    377.34 o 
 -14   5   5      630.36      914.16    207.80 o 
 -13   5   5      367.81      284.46    168.27 o 
 -12   5   5     3868.45     3935.40    367.50 o 
 -11   5   5     1648.00     1700.36    176.56 o 
 -10   5   5    21808.09    20816.54    618.71 o 
  -9   5   5     2274.81     2630.48    108.82 o 
  -8   5   5    13424.55    13407.49    278.89 o 
  -7   5   5     1002.29      917.88     78.83 o 
  -6   5   5    39428.30    40867.37    623.95 o 
  -5   5   5      865.22     1010.59     81.88 o 
  -4   5   5       13.87       47.10     53.90 o 
  -3   5   5     1573.01     1282.19     87.47 o 
  -2   5   5     3173.97     3170.19     84.30 o 
  -1   5   5     9061.98     9220.30    154.63 o 
   0   5   5       33.37       88.59     42.99 o 
   1   5   5    24222.76    25789.83    408.01 o 
   2   5   5    92933.72    93161.88   1559.23 o 
   3   5   5     2785.05     3044.85    101.43 o 
   4   5   5    10512.03    10343.17    218.95 o 
   5   5   5     3963.94     3906.48    149.29 o 
   6   5   5    48132.86    46815.70    799.26 o 
   7   5   5     1712.61     1709.98    120.77 o 
   8   5   5     2896.79     2968.16    237.66 o 
   9   5   5     1355.01     1331.83    166.26 o 
  10   5   5     1015.05     1388.33    223.30 o 
  11   5   5      261.43      219.51    154.41 o 
  12   5   5     6744.12     6608.79    431.59 o 
  13   5   5       44.80      139.42    254.90 o 
  14   5   5      830.68     1272.56    597.21 o 
  15   5   5      185.63     -256.74    574.89 o 
 -16   6   5      539.82       78.14    558.14 o 
 -15   6   5        6.42     -287.43    370.12 o 
 -14   6   5      905.77     1256.54    347.47 o 
 -13   6   5     1325.71     1774.84    212.85 o 
 -12   6   5     2856.36     3210.56    263.44 o 
 -11   6   5       29.57      -25.59    164.67 o 
 -10   6   5     3168.37     3357.64    210.19 o 
  -9   6   5      331.42      224.71     99.86 o 
  -8   6   5    14997.76    14753.39    304.20 o 
  -7   6   5     8365.53     8802.01    213.27 o 
  -6   6   5       50.56       49.72     72.03 o 
  -5   6   5     6392.92     6799.68    157.88 o 
  -4   6   5      581.65      402.82     86.14 o 
  -3   6   5    72712.28    77005.50   1089.12 o 
  -2   6   5     1532.60     1919.23     72.90 o 
  -1   6   5    37656.13    40044.20    614.85 o 
   0   6   5   103260.21   104840.12   1759.52 o 
   1   6   5    28239.89    27610.10    538.39 o 
   2   6   5     1609.79     1553.99     98.97 o 
   3   6   5     3509.14     3122.22    125.67 o 
   4   6   5     1714.87     1944.32     95.00 o 
   5   6   5    25782.16    26311.30    561.39 o 
   6   6   5      462.88      418.50    101.91 o 
   7   6   5      278.88      193.27     82.88 o 
   8   6   5     3586.50     3558.58    269.19 o 
   9   6   5     6987.59     6755.51    405.66 o 
  10   6   5     2275.84     2768.50    217.33 o 
  11   6   5     1921.38     1664.17    201.33 o 
  12   6   5     4059.67     4074.60    397.26 o 
  13   6   5       21.76      241.50    272.99 o 
  14   6   5      286.24      809.30    580.47 o 
  15   6   5      220.01      -89.30    602.79 o 
 -16   7   5      245.72        0.00    546.98 o 
 -15   7   5     1688.75     1440.01    580.47 o 
 -14   7   5      707.48      708.63    250.10 o 
 -13   7   5     5804.85     6122.10    307.03 o 
 -12   7   5      923.33     1166.36    199.84 o 
 -11   7   5     1416.60     1494.58    199.12 o 
 -10   7   5       15.91      516.26    236.04 o 
  -9   7   5     1043.41      955.54    121.06 o 
  -8   7   5    10326.57     9898.50    241.97 o 
  -7   7   5     1988.96     2013.93    114.43 o 
  -6   7   5      125.35      105.48     70.34 o 
  -5   7   5     1322.59     1177.87     99.62 o 
  -4   7   5      756.59      736.20     81.29 o 
  -3   7   5     3790.67     3449.20    236.61 o 
  -2   7   5    28230.13    29080.50    522.72 o 
  -1   7   5     7764.73     6930.09    169.48 o 
   0   7   5      481.68      283.03     82.58 o 
   1   7   5    21004.26    22344.01    500.65 o 
   2   7   5     3307.31     3454.89    171.36 o 
   3   7   5     8658.63     8762.25    232.60 o 
   4   7   5    31575.72    31839.63    833.00 o 
   5   7   5     8292.89     8379.68    384.92 o 
   6   7   5      191.12      116.06     76.97 o 
   7   7   5    20999.43    22112.92    533.66 o 
   8   7   5    11801.56    11733.48    355.45 o 
   9   7   5     5459.69     5323.92    285.18 o 
  10   7   5      250.21      165.07    188.35 o 
  11   7   5     2289.18     2565.94    317.40 o 
  12   7   5       19.62      -87.88    195.10 o 
  13   7   5        1.69      -25.58    288.22 o 
  14   7   5      224.82     -334.89    530.24 o 
  15   7   5      135.87      206.51    636.28 o 
 -15   8   5      184.92      228.83    530.24 o 
 -14   8   5      925.00      661.55    288.89 o 
 -13   8   5        7.78      124.81    241.13 o 
 -12   8   5     2354.75     2365.25    337.99 o 
 -11   8   5     1734.11     1705.53    214.84 o 
 -10   8   5      722.01      487.08    179.26 o 
  -9   8   5      733.99      569.77    145.68 o 
  -8   8   5     4309.86     3939.28    156.83 o 
  -7   8   5    21030.97    20524.80    427.63 o 
  -6   8   5    22083.49    20659.46    376.63 o 
  -5   8   5     5363.80     5624.84    181.22 o 
  -4   8   5    48079.46    46847.33    889.11 o 
  -3   8   5     5008.66     4694.95    185.68 o 
  -2   8   5     3510.05     3497.30    172.32 o 
  -1   8   5     4607.74     4336.57    152.25 o 
   0   8   5     3499.23     3238.05    141.54 o 
   1   8   5       18.46      -58.73     97.07 o 
   2   8   5      577.75      712.74    118.15 o 
   3   8   5     2925.17     2948.06    180.65 o 
   4   8   5    11058.01    11531.50    712.98 o 
   5   8   5    19876.17    20677.35    624.06 o 
   6   8   5      268.61      426.54    110.75 o 
   7   8   5      111.52      111.48    192.54 o 
   8   8   5     1686.99     1343.78    284.31 o 
   9   8   5     5501.58     5207.71    299.86 o 
  10   8   5     5787.79     5886.07    319.34 o 
  11   8   5     4567.30     4147.90    289.81 o 
  12   8   5      174.47      249.85    215.63 o 
  13   8   5      113.60      213.32    316.99 o 
  14   8   5      323.63     -580.47    580.47 o 
  15   8   5       29.66     -641.86    641.86 o 
 -14   9   5      722.69     1088.38    413.03 o 
 -13   9   5      396.01     1162.08    622.33 o 
 -12   9   5      524.81      786.95    256.53 o 
 -11   9   5       23.44      218.90    199.55 o 
 -10   9   5      286.79      656.85    191.01 o 
  -9   9   5      537.40      450.73    155.02 o 
  -8   9   5     6272.18     6001.64    213.74 o 
  -7   9   5    14447.73    14525.50    505.43 o 
  -6   9   5      130.29      240.23    116.32 o 
  -5   9   5     2993.11     2639.77    140.23 o 
  -4   9   5      549.83      808.29    106.05 o 
  -3   9   5    17223.13    16767.22    375.27 o 
  -2   9   5      130.28      129.20     89.91 o 
  -1   9   5      153.36      204.86     89.06 o 
   0   9   5     3091.49     3345.71    193.50 o 
   1   9   5      682.12      742.95    125.76 o 
   2   9   5      677.32      615.60    137.92 o 
   3   9   5    33789.36    33895.63    952.77 o 
   4   9   5     9834.33    10820.92    421.18 o 
   5   9   5     1258.28     1218.44    191.45 o 
   6   9   5       38.78      185.22    176.52 o 
   7   9   5     8488.21     8462.63    534.40 o 
   8   9   5     2831.01     2272.49    319.17 o 
   9   9   5     2208.62     2034.22    243.35 o 
  10   9   5     1079.40     1125.13    275.72 o 
  11   9   5      150.80       95.41    286.67 o 
  12   9   5      139.20      -86.92    226.16 o 
  13   9   5      321.64        0.18    344.74 o 
  14   9   5      105.99     -107.77    336.24 o 
 -15  10   5      105.12      697.68    413.03 o 
 -14  10   5     4981.26     6502.37    619.54 o 
 -13  10   5        0.74       33.49    396.28 o 
 -12  10   5     4202.84     4212.14    330.39 o 
 -11  10   5       59.32     -111.51    225.87 o 
 -10  10   5       91.91      127.85    232.97 o 
  -9  10   5      292.46      327.17    209.74 o 
  -8  10   5     8175.15     9356.56    378.07 o 
  -7  10   5      127.21      199.68    155.85 o 
  -6  10   5     8346.67     7713.71    274.03 o 
  -5  10   5     1686.88     1888.58    189.79 o 
  -4  10   5    20489.83    20023.84    552.85 o 
  -3  10   5      178.33      138.25    152.56 o 
  -2  10   5    74039.75    72545.76   1481.96 o 
  -1  10   5      582.94      460.96    104.73 o 
   0  10   5      261.64      422.51     90.21 o 
   1  10   5     1664.50     1802.66    160.55 o 
   2  10   5    30407.61    28127.90    823.69 o 
   3  10   5      665.64      712.41    187.97 o 
   4  10   5       44.68      368.85    179.26 o 
   5  10   5     2829.93     3215.35    251.65 o 
   6  10   5    17460.13    17058.77    714.80 o 
   7  10   5       40.30      131.64    309.70 o 
   8  10   5     9684.47     9675.06    554.45 o 
   9  10   5      535.52      427.30    327.22 o 
  10  10   5     4439.15     4905.79    334.80 o 
  11  10   5      107.96      132.23    232.37 o 
  12  10   5      427.80      311.97    382.68 o 
  13  10   5       42.31      -10.91    622.33 o 
  14  10   5     1626.63     2762.81    430.45 o 
 -15  11   5      506.80     1825.13    485.59 o 
 -14  11   5       50.41      -44.65    452.10 o 
 -13  11   5     1692.62     1869.78    485.59 o 
 -12  11   5       48.81     -332.46    332.46 o 
 -11  11   5     3552.14     3194.90    411.56 o 
 -10  11   5     1330.41     1346.57    262.11 o 
  -9  11   5      421.94      491.34    229.08 o 
  -8  11   5      158.57     -197.75    240.00 o 
  -7  11   5      748.22      624.76    179.04 o 
  -6  11   5      238.23      171.92    149.70 o 
  -5  11   5     8475.94     7807.45    399.58 o 
  -4  11   5     2759.83     2606.32    218.07 o 
  -3  11   5     5720.06     6077.24    291.84 o 
  -2  11   5      367.98      219.33    170.97 o 
  -1  11   5    14849.60    15384.46    373.43 o 
   0  11   5      513.89      495.72    103.27 o 
   1  11   5     9653.39     9444.66    354.44 o 
   2  11   5     2129.28     1822.98    220.98 o 
   3  11   5     1604.64     1306.92    285.27 o 
   4  11   5        9.20      341.91    190.31 o 
   5  11   5      960.91     1052.60    237.34 o 
   6  11   5      938.31     1081.91    335.67 o 
   7  11   5     3190.61     2845.77    378.15 o 
   8  11   5      315.07      791.44    327.22 o 
   9  11   5     6820.13     5529.81    521.86 o 
  10  11   5     1050.81     1247.16    266.75 o 
  11  11   5     1591.13     1582.14    274.85 o 
  12  11   5        2.24     -152.25    256.34 o 
  13  11   5      281.05       47.56    270.33 o 
 -14  12   5        0.19      -11.16    474.42 o 
 -13  12   5      166.77     1121.87    496.75 o 
 -12  12   5      282.58      496.75    474.42 o 
 -11  12   5        0.49     -438.21    546.98 o 
 -10  12   5       89.70      197.10    339.24 o 
  -9  12   5        0.85        1.74    224.28 o 
  -8  12   5      610.00      924.93    243.01 o 
  -7  12   5      325.33      536.97    183.89 o 
  -6  12   5     7298.44     6891.02    277.09 o 
  -5  12   5        3.41     -148.43    178.27 o 
  -4  12   5     8608.56     7932.65    347.44 o 
  -3  12   5      392.89      446.01    187.63 o 
  -2  12   5     5318.09     5292.67    384.71 o 
  -1  12   5        2.17     -116.17    116.17 o 
   0  12   5      898.86      755.89    123.38 o 
   1  12   5        5.13      306.76    216.50 o 
   2  12   5      358.43      230.84    218.82 o 
   3  12   5       65.12      189.53    286.84 o 
   4  12   5     1905.59     2226.70    347.38 o 
   5  12   5       19.25     -209.90    209.90 o 
   6  12   5      631.55      647.59    237.75 o 
   7  12   5       37.38      142.87    329.57 o 
   8  12   5      833.88      724.83    359.32 o 
   9  12   5       22.72     -220.66    331.03 o 
  10  12   5     2547.15     2649.55    419.75 o 
  11  12   5        0.00     -253.75    336.18 o 
  12  12   5      244.28      281.45    592.75 o 
  13  12   5       37.86      252.62    291.46 o 
 -13  13   5      176.32     1345.12    524.66 o 
 -12  13   5       17.57     -379.54    452.10 o 
 -11  13   5      141.80      154.09    377.91 o 
 -10  13   5      200.96      379.69    360.72 o 
  -9  13   5     1049.56     1149.66    364.75 o 
  -8  13   5       43.65     -143.37    308.40 o 
  -7  13   5      115.08      143.29    185.26 o 
  -6  13   5     2784.77     3299.16    288.51 o 
  -5  13   5      379.71      -22.99    200.90 o 
  -4  13   5      564.51      713.70    287.81 o 
  -3  13   5      179.22      546.85    204.91 o 
  -2  13   5     3881.58     3839.49    276.95 o 
  -1  13   5      296.21     -119.49    187.57 o 
   0  13   5      499.70      671.63    205.59 o 
   1  13   5     1785.80     1903.11    231.97 o 
   2  13   5      340.03      272.60    232.15 o 
   3  13   5      337.80      159.38    274.37 o 
   4  13   5     1725.91     2278.83    271.45 o 
   5  13   5      420.46      571.46    249.56 o 
   6  13   5      472.70      534.33    251.31 o 
   7  13   5     1816.85     1328.10    380.43 o 
   8  13   5      762.48      991.39    367.91 o 
   9  13   5      705.80      965.19    429.77 o 
  10  13   5     1829.42     1616.58    619.54 o 
  11  13   5      205.77      177.58    296.19 o 
  12  13   5       61.34     -292.65    292.65 o 
 -13  14   5      143.10      865.13    552.56 o 
 -12  14   5      786.55     2020.48    574.89 o 
 -11  14   5        7.04       90.47    380.85 o 
 -10  14   5     6061.36     6196.49    633.50 o 
  -9  14   5     1112.00      747.57    474.42 o 
  -8  14   5     1123.11     1547.27    530.24 o 
  -7  14   5        3.02      148.52    558.14 o 
  -6  14   5      199.76       82.77    228.23 o 
  -5  14   5     1445.75     1202.97    290.02 o 
  -4  14   5    29458.20    28821.84    872.48 o 
  -3  14   5      305.17      356.28    222.11 o 
  -2  14   5     5147.95     4709.07    306.93 o 
  -1  14   5     1969.06     1623.63    252.23 o 
   0  14   5    13080.53    13774.29    497.11 o 
   1  14   5      632.38     1133.11    229.87 o 
   2  14   5     1372.49     1200.99    268.33 o 
   3  14   5      649.56      397.15    249.92 o 
   4  14   5     1597.51     1421.54    281.13 o 
   5  14   5      635.91      568.37    279.12 o 
   6  14   5     2857.16     3660.12    647.44 o 
   7  14   5        2.49      -88.53    332.59 o 
   8  14   5    10204.94     9584.88   1280.94 o 
   9  14   5       39.60     -321.46    380.43 o 
  10  14   5     2053.71     2189.74    464.78 o 
  11  14   5      128.42      179.78    310.77 o 
  12  14   5     1443.15     2589.79    826.05 o 
 -12  15   5       35.56      686.51    541.40 o 
 -11  15   5      243.32      619.27    431.81 o 
 -10  15   5      487.96      288.44    653.03 o 
  -9  15   5       68.16      552.35    406.25 o 
  -8  15   5      843.08     1069.83    414.23 o 
  -7  15   5     1980.22     2865.14    507.91 o 
  -6  15   5      213.46        2.10    242.68 o 
  -5  15   5      310.61     -102.45    237.61 o 
  -4  15   5       70.99      427.24    247.25 o 
  -3  15   5      190.35        7.59    236.27 o 
  -2  15   5      668.98      526.91    317.41 o 
  -1  15   5     2955.47     2900.53    289.24 o 
   0  15   5      104.08      -29.96    230.32 o 
   1  15   5       39.78       64.06    225.80 o 
   2  15   5     2944.91     2711.80    317.68 o 
   3  15   5      927.04      916.34    279.50 o 
   4  15   5      403.21      425.75    262.77 o 
   5  15   5      251.28     -274.27    282.67 o 
   6  15   5      356.82       95.35    374.95 o 
   7  15   5       65.20     -110.08    378.94 o 
   8  15   5       14.50      262.41    402.84 o 
   9  15   5       49.28      -41.59    887.45 o 
  10  15   5       15.88      524.23    453.00 o 
  11  15   5      871.81      889.12    343.64 o 
 -11  16   5      428.89      195.35    558.14 o 
 -10  16   5      194.33      223.06    533.02 o 
  -9  16   5     1055.13     1240.54    453.10 o 
  -8  16   5      818.76      791.05    427.80 o 
  -7  16   5     1535.52     2072.04    439.60 o 
  -6  16   5      615.95      753.06    332.67 o 
  -5  16   5     3529.49     3874.71    344.76 o 
  -4  16   5      656.49      765.40    277.38 o 
  -3  16   5      262.04       85.30    258.74 o 
  -2  16   5       44.01      -27.07    249.24 o 
  -1  16   5      779.22      566.66    314.99 o 
   0  16   5     3420.80     3787.61    325.83 o 
   1  16   5      699.00      622.30    251.51 o 
   2  16   5      407.47      455.53    296.52 o 
   3  16   5     2588.54     2601.57    375.08 o 
   4  16   5      161.98     1059.46    320.76 o 
   5  16   5     5244.93     4959.82    533.43 o 
   6  16   5      134.98      256.99    405.27 o 
   7  16   5      642.99      328.19    784.19 o 
   8  16   5      194.55      -11.40    439.60 o 
   9  16   5       76.95     -449.20    449.20 o 
  10  16   5       77.17     -198.19    798.14 o 
 -10  17   5      215.38      901.69    479.79 o 
  -9  17   5       37.00     -398.99    398.99 o 
  -8  17   5      435.79      964.57    441.51 o 
  -7  17   5        4.87      539.01    441.12 o 
  -6  17   5      382.80      594.18    390.11 o 
  -5  17   5      466.98      757.31    288.84 o 
  -4  17   5      325.63      297.97    279.10 o 
  -3  17   5      285.01      -37.33    285.20 o 
  -2  17   5      692.21      479.07    370.58 o 
  -1  17   5     1401.84      797.54    294.30 o 
   0  17   5       72.43      294.01    270.00 o 
   1  17   5      703.99      669.68    292.57 o 
   2  17   5      781.63     1129.27    374.50 o 
   3  17   5        2.92     -299.23    299.23 o 
   4  17   5      421.82      437.72    310.48 o 
   5  17   5      380.98     -121.64    425.15 o 
   6  17   5      402.11      519.12    461.30 o 
   7  17   5      536.31      366.50    669.77 o 
   8  17   5        1.23     -454.53    454.53 o 
   9  17   5       14.89       83.84    566.52 o 
  -9  18   5      252.08      273.67    490.82 o 
  -8  18   5       32.48      733.84    731.16 o 
  -7  18   5     1287.08     1221.71    476.46 o 
  -6  18   5      773.91      611.76    395.49 o 
  -5  18   5      333.92      456.56    385.15 o 
  -4  18   5       29.09      283.95    315.70 o 
  -3  18   5        5.95       32.99    301.41 o 
  -2  18   5     4443.86     4559.95    409.25 o 
  -1  18   5      372.06      367.04    366.55 o 
   0  18   5     3657.35     3287.38    352.67 o 
   1  18   5      570.27      732.78    305.25 o 
   2  18   5     1929.36     1713.42    473.62 o 
   3  18   5      742.72      557.10    334.19 o 
   4  18   5      169.21     -350.71    424.78 o 
   5  18   5      337.08      588.81    795.35 o 
   6  18   5      836.00      489.50    461.90 o 
   7  18   5        3.94      130.96   1043.73 o 
  -7  19   5       20.94      320.49    474.67 o 
  -6  19   5      282.78      392.04    545.65 o 
  -5  19   5       24.89      -23.09    407.70 o 
  -4  19   5      158.39       54.46    333.19 o 
  -3  19   5       68.51      179.92    324.79 o 
  -2  19   5       12.77      -37.74    316.35 o 
  -1  19   5       52.07       30.53    312.40 o 
   0  19   5     1930.18     2371.56    356.78 o 
   1  19   5       17.91      336.42    354.51 o 
   2  19   5      641.43     1085.15    421.53 o 
   3  19   5       78.85      208.72    359.51 o 
   4  19   5      241.47      637.72    478.16 o 
   5  19   5       50.55     1247.86    530.24 o 
   6  19   5      141.46      145.11    653.03 o 
  -5  20   5     1411.79     2148.50    572.56 o 
  -4  20   5       97.84     -307.91    435.01 o 
  -3  20   5      121.49      -28.16    338.14 o 
  -2  20   5      292.43      334.29    382.66 o 
  -1  20   5      123.36       24.94    350.23 o 
   0  20   5       52.87       27.10    332.59 o 
   1  20   5       77.38      459.44    385.88 o 
   2  20   5        7.24      237.53    512.33 o 
   3  20   5     1525.98     1155.36    653.03 o 
   4  20   5      490.40     1345.12    675.35 o 
 -17   0   6      127.89     1110.71    653.03 o 
 -16   0   6     1464.26      770.23    569.31 o 
 -15   0   6      138.32      200.93    541.40 o 
 -14   0   6      112.41      -39.07    446.52 o 
 -13   0   6      936.52      929.61    259.10 o 
 -12   0   6      346.48      250.30    228.03 o 
 -11   0   6      154.08      620.04    205.27 o 
 -10   0   6    12279.42    11621.17    442.18 o 
  -9   0   6       44.25      185.44    100.78 o 
  -8   0   6      322.31      440.31     57.49 o 
  -7   0   6        0.45      -38.84     38.84 o 
  -6   0   6   125935.70   128213.05   2479.20 o 
  -5   0   6      171.99      254.26     46.63 o 
  -4   0   6     2132.26     2171.09     87.50 o 
  -3   0   6      183.03      200.93     83.72 o 
  -2   0   6    77365.69    74689.10   1619.75 o 
  -1   0   6       43.67       83.23     38.77 o 
   0   0   6   267100.84   284948.94   8604.16 o 
   1   0   6     1148.10     1361.37    181.40 o 
   2   0   6    16238.24    17059.44    550.55 o 
   3   0   6     1463.07     1337.31     97.88 o 
   4   0   6     6216.98     5865.04    256.11 o 
   5   0   6      764.82      670.82    116.57 o 
   6   0   6    28864.71    28952.72    960.55 o 
   7   0   6     1188.66     1195.85    116.75 o 
   8   0   6     1734.93     2094.97    143.85 o 
   9   0   6     3326.43     3449.47    176.32 o 
  10   0   6      648.05      317.87    371.16 o 
  11   0   6      467.43      559.63    180.21 o 
  12   0   6    13903.37    13199.04    552.11 o 
  13   0   6       78.43      156.28    474.42 o 
  14   0   6      144.53      809.30    552.56 o 
  15   0   6      607.39      720.00    602.79 o 
  16   0   6     2388.53     1786.06    658.61 o 
 -17   1   6      761.26     1651.29    489.19 o 
 -16   1   6      266.02       53.81    404.65 o 
 -15   1   6     1133.65     1434.05    398.08 o 
 -14   1   6       43.69     -321.83    362.80 o 
 -13   1   6      516.66      529.08    180.33 o 
 -12   1   6      174.47      292.50    155.17 o 
 -11   1   6     8012.03     7539.96    237.88 o 
 -10   1   6      284.94      661.31    158.40 o 
  -9   1   6     8956.59     8914.39    236.34 o 
  -8   1   6      413.61      342.93     63.05 o 
  -7   1   6    27560.43    27116.88    440.27 o 
  -6   1   6     1606.60     1581.75     49.83 o 
  -5   1   6    92225.54    89510.41   1171.95 o 
  -4   1   6        7.64       82.01     95.96 o 
  -3   1   6    24168.21    23167.96    347.58 o 
  -2   1   6     1233.35     1093.47     44.91 o 
  -1   1   6     1302.94     1099.97     43.08 o 
   0   1   6    10252.45    10934.19    207.67 o 
   1   1   6    64356.74    65714.08   1165.15 o 
   2   1   6     1418.69     1609.51    196.85 o 
   3   1   6    10165.88    10910.59    207.52 o 
   4   1   6     4180.48     5474.19    343.14 o 
   5   1   6    70456.15    69934.62   1273.59 o 
   6   1   6       45.92       10.48     63.61 o 
   7   1   6     4979.16     4943.47    187.63 o 
   8   1   6       95.66      208.21     79.99 o 
   9   1   6     1877.64     2353.49    216.98 o 
  10   1   6      765.57     1049.37    239.45 o 
  11   1   6     1396.24     1849.24    327.07 o 
  12   1   6      265.94      110.90    132.01 o 
  13   1   6      270.05      -33.25    387.91 o 
  14   1   6      152.66       77.29    347.93 o 
  15   1   6      718.45      284.18    418.29 o 
  16   1   6       73.15     -149.46    443.67 o 
 -17   2   6       34.14     -422.60    422.60 o 
 -16   2   6       12.82     -412.07    412.07 o 
 -15   2   6       32.45      206.45    385.81 o 
 -14   2   6      144.94      -75.68    429.77 o 
 -13   2   6      438.94      657.08    221.54 o 
 -12   2   6      283.88      187.99    198.25 o 
 -11   2   6      725.74      840.21    132.93 o 
 -10   2   6     3079.99     3374.27    138.41 o 
  -9   2   6       16.90      -71.86     71.86 o 
  -8   2   6    24503.13    24549.75    422.38 o 
  -7   2   6      996.82     1236.92     89.40 o 
  -6   2   6   133173.06   132246.70   1915.26 o 
  -5   2   6     1135.06     1195.91     51.55 o 
  -4   2   6     1562.49     1797.31     52.75 o 
  -3   2   6     9825.88     9336.49    150.14 o 
  -2   2   6     1523.03     1611.09     59.16 o 
  -1   2   6     1384.79     1424.40     59.44 o 
   0   2   6     1024.10     1099.93     47.11 o 
   1   2   6      109.46      138.54     36.30 o 
   2   2   6   121485.19   121103.38   1858.19 o 
   3   2   6     2264.81     2429.93     85.80 o 
   4   2   6     7517.24     6673.64    166.64 o 
   5   2   6       17.47      179.72    104.17 o 
   6   2   6    58427.28    59318.86   1013.93 o 
   7   2   6     2779.40     2917.50    119.69 o 
   8   2   6     2995.20     2966.23    126.75 o 
   9   2   6      885.89      691.94    103.23 o 
  10   2   6      151.85      388.56    199.46 o 
  11   2   6      695.79      387.05    135.05 o 
  12   2   6     1560.97     1106.83    191.16 o 
  13   2   6      154.63     -157.80    333.48 o 
  14   2   6     1616.40     1064.23    384.60 o 
  15   2   6       51.33       24.91    440.94 o 
  16   2   6     1915.13     2485.79    507.04 o 
 -17   3   6      901.15      833.43    482.36 o 
 -16   3   6     1054.50      702.72    424.14 o 
 -15   3   6     3213.20     3149.96    519.07 o 
 -14   3   6      154.03     -277.22    399.07 o 
 -13   3   6     5385.16     5401.63    591.72 o 
 -12   3   6      106.35      238.48    205.43 o 
 -11   3   6     3436.72     3337.59    184.01 o 
 -10   3   6     8990.48     8517.63    245.94 o 
  -9   3   6     1580.59     1691.99     90.31 o 
  -8   3   6     1663.66     1653.18    104.10 o 
  -7   3   6    19855.96    19318.68    330.26 o 
  -6   3   6     2642.52     2315.87     73.84 o 
  -5   3   6    35185.05    33921.17    513.37 o 
  -4   3   6     1950.56     1856.73     63.45 o 
  -3   3   6    38722.06    38585.02    565.30 o 
  -2   3   6      542.62      467.73     40.73 o 
  -1   3   6    18579.01    18520.27    274.58 o 
   0   3   6     4265.35     4016.56     99.70 o 
   1   3   6     1518.42     1658.04     63.34 o 
   2   3   6     5791.24     5722.54    155.04 o 
   3   3   6     2675.91     2541.48     92.22 o 
   4   3   6       23.51       65.88     57.44 o 
   5   3   6    27440.11    27063.09    465.31 o 
   6   3   6     5386.48     5250.04    149.16 o 
   7   3   6    42983.77    44076.11    827.35 o 
   8   3   6     1683.69     1865.73    113.51 o 
   9   3   6     2456.48     2504.64    262.78 o 
  10   3   6       23.86      559.68    138.09 o 
  11   3   6     1490.39     1584.63    161.68 o 
  12   3   6      356.72      363.00    148.86 o 
  13   3   6      144.39     -452.10    452.10 o 
  14   3   6       53.70     -334.84    334.84 o 
  15   3   6      426.37      206.37    384.43 o 
  16   3   6       33.77     -407.78    407.78 o 
 -17   4   6       19.19      177.43    443.72 o 
 -16   4   6     1231.78     1061.64    795.35 o 
 -15   4   6      515.12      624.56    388.37 o 
 -14   4   6     1510.09     1262.18    366.03 o 
 -13   4   6      242.69      401.86    309.16 o 
 -12   4   6     1944.77     2029.08    175.48 o 
 -11   4   6     2243.68     2155.75    281.54 o 
 -10   4   6    11625.88    11862.22    275.66 o 
  -9   4   6      402.99       69.02    109.58 o 
  -8   4   6    46010.38    45354.69    781.17 o 
  -7   4   6      905.95     1214.48    129.75 o 
  -6   4   6     9790.13     9949.29    240.24 o 
  -5   4   6    13431.16    13991.35    225.83 o 
  -4   4   6    22948.53    21694.95    343.69 o 
  -3   4   6     4986.86     4962.51    108.91 o 
  -2   4   6    19412.36    20927.98    331.35 o 
  -1   4   6    14968.12    15286.77    251.21 o 
   0   4   6     1457.43     1678.30     64.57 o 
   1   4   6    11259.94    11395.79    226.99 o 
   2   4   6   143561.95   141795.91   2522.72 o 
   3   4   6     3090.44     3223.56    127.45 o 
   4   4   6     7576.70     7205.08    159.34 o 
   5   4   6     3770.52     3363.03    118.06 o 
   6   4   6     2906.03     5464.22    390.70 o 
   7   4   6     9634.91    10327.12    267.34 o 
   8   4   6     3567.86     3695.88    152.28 o 
   9   4   6       38.71      -22.65    134.24 o 
  10   4   6      750.21      771.00    153.15 o 
  11   4   6     1832.42     1502.18    189.62 o 
  12   4   6      127.40      147.21    152.82 o 
  13   4   6      332.74      135.94    243.32 o 
  14   4   6     5988.02     6234.46    792.56 o 
  15   4   6      151.94     -429.77    519.07 o 
 -17   5   6       24.89      140.93    464.08 o 
 -16   5   6      246.16     -115.02    436.17 o 
 -15   5   6       46.80      221.03    397.32 o 
 -14   5   6     3025.92     3080.72    257.48 o 
 -13   5   6      694.90      566.11    201.02 o 
 -12   5   6      709.93      191.55    166.41 o 
 -11   5   6      173.01      233.66    171.81 o 
 -10   5   6     7866.26     7010.49    368.11 o 
  -9   5   6      160.21      206.04     79.64 o 
  -8   5   6     8695.98     8444.14    284.85 o 
  -7   5   6      184.40      249.59     70.83 o 
  -6   5   6    10707.38    10483.72    209.68 o 
  -5   5   6     4223.42     4961.29    124.02 o 
  -4   5   6     9503.51     8875.91    174.92 o 
  -3   5   6    14904.30    14477.04    234.74 o 
  -2   5   6    13985.51    14034.11    254.30 o 
  -1   5   6    39875.43    39826.75    606.29 o 
   0   5   6     2248.89     2525.03     94.20 o 
   1   5   6     6582.91     6654.02    162.06 o 
   2   5   6   113462.57   110835.45   1851.42 o 
   3   5   6      788.72     1212.80    111.17 o 
   4   5   6    19286.23    19558.47    342.75 o 
   5   5   6     1949.56     2269.39    115.90 o 
   6   5   6     2222.44     2206.88     95.72 o 
   7   5   6     2825.91     2934.27    138.48 o 
   8   5   6    16016.23    15447.14    372.24 o 
   9   5   6    13380.80    13919.39    518.16 o 
  10   5   6     2895.57     2952.98    211.17 o 
  11   5   6     6827.14     6990.91    314.92 o 
  12   5   6     5596.81     5873.60    283.97 o 
  13   5   6        5.99     -256.08    256.08 o 
  14   5   6      902.32     1038.15    591.63 o 
  15   5   6       97.73       44.65    546.98 o 
 -16   6   6      389.50      502.01    627.91 o 
 -15   6   6       43.78      498.47    391.35 o 
 -14   6   6      920.92     1375.14    257.03 o 
 -13   6   6     2135.87     1993.57    241.83 o 
 -12   6   6     1663.56     1560.23    199.83 o 
 -11   6   6     3326.27     2965.27    208.80 o 
 -10   6   6     3528.28     3628.41    216.41 o 
  -9   6   6     2840.39     2632.71    138.05 o 
  -8   6   6    27537.50    28081.47    512.31 o 
  -7   6   6     4482.26     4711.22    137.41 o 
  -6   6   6       86.45       57.94     71.13 o 
  -5   6   6      362.43      463.36     74.97 o 
  -4   6   6    10826.22     9531.00    200.92 o 
  -3   6   6     2911.20     2894.40     85.98 o 
  -2   6   6     4112.03     4805.94    123.23 o 
  -1   6   6    39713.04    39301.89    687.33 o 
   0   6   6    35261.98    35815.54    740.57 o 
   1   6   6    17361.41    18396.64    407.29 o 
   2   6   6    10631.06     9842.01    240.21 o 
   3   6   6      850.61      833.93     90.63 o 
   4   6   6    22888.71    23649.97    408.61 o 
   5   6   6      947.19      939.61     92.99 o 
   6   6   6     4255.43     4502.33    226.13 o 
   7   6   6     1682.68     1953.03    112.88 o 
   8   6   6     3720.77     3506.84    227.80 o 
   9   6   6     4370.89     4422.76    251.78 o 
  10   6   6     1841.10     1936.91    206.41 o 
  11   6   6     3876.62     3835.98    252.39 o 
  12   6   6       16.17       60.89    182.27 o 
  13   6   6      126.25      450.46    286.56 o 
  14   6   6     2967.42     3778.63    720.00 o 
  15   6   6       74.01      831.63    653.03 o 
 -16   7   6       69.18     -396.28    535.82 o 
 -15   7   6     1738.63     1465.99    429.77 o 
 -14   7   6     1987.55     2341.14    277.33 o 
 -13   7   6     4169.82     4166.17    314.99 o 
 -12   7   6      166.68      220.75    184.32 o 
 -11   7   6      948.44      763.08    187.83 o 
 -10   7   6      216.87      159.60    165.22 o 
  -9   7   6    11443.47    12042.72    302.53 o 
  -8   7   6    14377.90    14011.47    301.94 o 
  -7   7   6      936.90     1142.68    125.24 o 
  -6   7   6     2607.79     2241.42    122.89 o 
  -5   7   6       83.33      -41.11     71.07 o 
  -4   7   6      581.55      660.57     79.36 o 
  -3   7   6    15671.00    13994.45    336.82 o 
  -2   7   6    10992.98    10845.98    235.11 o 
  -1   7   6    14021.57    13678.92    302.96 o 
   0   7   6      650.15     1015.83     85.42 o 
   1   7   6     9426.42     9217.48    260.20 o 
   2   7   6      399.17      278.77    118.91 o 
   3   7   6     7222.32     7363.79    311.64 o 
   4   7   6    46821.54    46664.90    967.82 o 
   5   7   6      494.43      517.31     91.00 o 
   6   7   6     2572.92     2543.20    110.74 o 
   7   7   6      872.23     1167.38     95.04 o 
   8   7   6     1902.10     2037.16    209.66 o 
   9   7   6     5437.61     5473.53    292.20 o 
  10   7   6      897.18     1107.35    210.71 o 
  11   7   6      923.24     1089.64    378.58 o 
  12   7   6       49.31      -94.58    208.76 o 
  13   7   6      948.29      941.95    325.40 o 
  14   7   6        4.28     -401.87    558.14 o 
  15   7   6      214.33     -630.70    630.70 o 
 -15   8   6      100.80      831.63    524.66 o 
 -14   8   6       16.28      362.14    257.94 o 
 -13   8   6     1781.67     2373.75    279.94 o 
 -12   8   6      444.62      542.08    206.97 o 
 -11   8   6     1757.28     2011.83    221.70 o 
 -10   8   6     1896.28     1974.08    208.76 o 
  -9   8   6     9871.92     9750.99    307.14 o 
  -8   8   6       43.58       49.85     81.91 o 
  -7   8   6    19742.43    19927.40    384.73 o 
  -6   8   6    10876.33    11281.84    244.44 o 
  -5   8   6      500.93      398.63    109.48 o 
  -4   8   6    11454.69    11912.14    287.31 o 
  -3   8   6     4873.84     4684.22    163.83 o 
  -2   8   6      568.57      564.77     80.61 o 
  -1   8   6     3180.06     2968.35    112.27 o 
   0   8   6     1953.17     1614.48    129.53 o 
   1   8   6    13291.69    12718.00    392.03 o 
   2   8   6     1855.79     1862.32    140.67 o 
   3   8   6    30490.44    29136.99    722.74 o 
   4   8   6     3039.87     3095.52    208.00 o 
   5   8   6    12717.42    13237.83    457.70 o 
   6   8   6     1394.38     1377.26    122.52 o 
   7   8   6      840.72      972.79    140.81 o 
   8   8   6      917.67      441.04    194.68 o 
   9   8   6     1808.99     2199.54    235.05 o 
  10   8   6      954.20     1311.69    226.26 o 
  11   8   6     3068.95     2935.25    266.65 o 
  12   8   6       37.87     -184.08    218.90 o 
  13   8   6     2246.58     2459.65    372.64 o 
  14   8   6      621.89      507.91    586.05 o 
 -15   9   6       47.78      558.14    385.12 o 
 -14   9   6      453.01      807.00    309.78 o 
 -13   9   6       32.10      186.69    253.15 o 
 -12   9   6     5641.70     5906.87    314.05 o 
 -11   9   6      517.89      613.17    208.41 o 
 -10   9   6     2621.29     2520.68    231.04 o 
  -9   9   6     1258.37     1578.42    174.37 o 
  -8   9   6    20490.14    20110.99    446.64 o 
  -7   9   6       12.76      223.50    104.51 o 
  -6   9   6      667.35      957.83    113.66 o 
  -5   9   6     1266.07     1242.40    118.49 o 
  -4   9   6     6928.65     6565.99    208.03 o 
  -3   9   6       55.67      113.43     98.55 o 
  -2   9   6     2732.27     2340.59    113.80 o 
  -1   9   6      425.60      388.30    117.31 o 
   0   9   6    41075.69    39757.39    855.47 o 
   1   9   6    19641.89    20030.22    479.39 o 
   2   9   6     2726.87     2508.57    179.59 o 
   3   9   6     8869.74     9140.58    371.64 o 
   4   9   6    20726.38    21681.89    666.13 o 
   5   9   6      605.88      457.86    180.67 o 
   6   9   6     2830.61     2612.50    162.62 o 
   7   9   6     2357.34     2381.61    231.52 o 
   8   9   6      519.12      511.16    211.27 o 
   9   9   6      630.93      591.76    277.55 o 
  10   9   6    12208.01    11090.41    473.38 o 
  11   9   6      391.69      373.16    241.78 o 
  12   9   6     3219.02     2611.77    283.39 o 
  13   9   6     2131.38     2877.06    411.19 o 
  14   9   6     1042.41      842.80    697.68 o 
 -15  10   6      236.33      708.84    435.35 o 
 -14  10   6      253.96        5.58    418.61 o 
 -13  10   6      338.03      580.47    429.77 o 
 -12  10   6      310.39      297.87    332.09 o 
 -11  10   6     2539.71     2742.67    371.21 o 
 -10  10   6      103.53       22.93    196.93 o 
  -9  10   6     1605.64     1004.43    203.89 o 
  -8  10   6      957.64      815.79    145.48 o 
  -7  10   6      323.56      205.31    134.01 o 
  -6  10   6      317.79      327.47    130.37 o 
  -5  10   6       24.83      -45.92    136.23 o 
  -4  10   6       21.05      -88.90    145.61 o 
  -3  10   6     1749.61     1928.98    155.39 o 
  -2  10   6     6880.88     6617.63    218.82 o 
  -1  10   6    16890.60    16031.98    403.54 o 
   0  10   6      388.23      353.91    117.11 o 
   1  10   6     1742.46     1510.51    253.41 o 
   2  10   6       99.13       99.81    173.44 o 
   3  10   6     8949.40     8796.95    389.03 o 
   4  10   6      560.91      677.14    192.14 o 
   5  10   6     1955.98     1712.57    220.67 o 
   6  10   6      782.32      747.68    180.46 o 
   7  10   6      208.71      537.25    211.81 o 
   8  10   6       31.25      347.85    306.98 o 
   9  10   6     2178.36     2150.71    269.80 o 
  10  10   6      219.69      602.53    252.62 o 
  11  10   6      896.15      770.40    257.64 o 
  12  10   6      496.15      622.91    363.61 o 
  13  10   6        9.84      124.89    348.84 o 
  14  10   6        4.17      238.73    388.69 o 
 -15  11   6       24.36       55.81    457.68 o 
 -14  11   6      109.40      -33.49    440.94 o 
 -13  11   6       70.34      295.82    440.94 o 
 -12  11   6     5042.57     5508.87    608.38 o 
 -11  11   6       37.60        6.69    247.51 o 
 -10  11   6      107.29     -135.02    300.19 o 
  -9  11   6       43.53     -137.76    221.51 o 
  -8  11   6     1259.95     1394.58    205.14 o 
  -7  11   6       17.24      272.13    191.32 o 
  -6  11   6    12726.21    12725.25    386.57 o 
  -5  11   6      131.86      419.09    182.17 o 
  -4  11   6     3472.08     3512.71    421.34 o 
  -3  11   6      296.55      150.53    166.04 o 
  -2  11   6     3327.75     3070.32    347.06 o 
  -1  11   6      788.04      768.82    169.53 o 
   0  11   6     5778.17     5714.16    278.55 o 
   1  11   6     1213.29     1377.44    219.17 o 
   2  11   6    17005.29    15774.48    551.75 o 
   3  11   6     2982.95     2528.71    240.20 o 
   4  11   6       98.43      123.00    189.43 o 
   5  11   6       91.02      -78.28    199.66 o 
   6  11   6     6881.93     7070.82    367.43 o 
   7  11   6       30.49      -59.43    290.77 o 
   8  11   6       90.64     -186.59    413.03 o 
   9  11   6       84.88       84.42    243.71 o 
  10  11   6     4195.19     3696.58    326.49 o 
  11  11   6       36.97      204.13    266.90 o 
  12  11   6       92.42     -146.34    273.75 o 
  13  11   6      594.09      663.78    406.74 o 
 -14  12   6      200.51     -379.54    463.26 o 
 -13  12   6       11.71     -452.10    452.10 o 
 -12  12   6      114.45      173.02    435.35 o 
 -11  12   6     5063.99     5220.56    566.52 o 
 -10  12   6       59.22      277.21    331.23 o 
  -9  12   6    13042.65    14913.68    575.31 o 
  -8  12   6      511.30      539.69    195.82 o 
  -7  12   6    10733.91    10872.48    650.94 o 
  -6  12   6      193.42      152.77    163.15 o 
  -5  12   6      746.54      499.21    248.13 o 
  -4  12   6      554.05       76.79    191.23 o 
  -3  12   6     3091.42     2701.04    231.93 o 
  -2  12   6     3294.99     3614.23    253.52 o 
  -1  12   6       74.75      135.02    183.49 o 
   0  12   6     1320.83      996.92    196.31 o 
   1  12   6    11351.75    10143.62    446.03 o 
   2  12   6      936.19     1215.28    231.90 o 
   3  12   6    34830.11    33691.15    990.37 o 
   4  12   6      323.19      494.99    225.87 o 
   5  12   6     2550.29     2618.34    273.39 o 
   6  12   6     1180.24     1301.22    252.62 o 
   7  12   6      573.52      877.74    341.89 o 
   8  12   6        6.85     -321.04    321.04 o 
   9  12   6     3100.49     2727.46    309.57 o 
  10  12   6       18.98      323.52    271.70 o 
  11  12   6     1914.68     2139.73    313.33 o 
  12  12   6      266.78      377.87    291.60 o 
  13  12   6     1126.05     1197.80    316.88 o 
 -13  13   6       91.13      379.54    480.00 o 
 -12  13   6      932.65      100.46    468.84 o 
 -11  13   6      102.30      207.04    367.45 o 
 -10  13   6     7935.89     7451.05    555.94 o 
  -9  13   6      413.40      784.73    350.02 o 
  -8  13   6      494.17      623.61    214.07 o 
  -7  13   6       13.48       65.52    180.43 o 
  -6  13   6      355.89      206.98    175.62 o 
  -5  13   6      164.04      -18.12    208.62 o 
  -4  13   6     2071.38     1851.97    234.73 o 
  -3  13   6     2221.42     2159.45    240.04 o 
  -2  13   6    14889.18    13952.86    482.21 o 
  -1  13   6     1274.87     2818.75    709.78 o 
   0  13   6     8524.43     7418.05    348.73 o 
   1  13   6     1182.43     1341.87    246.83 o 
   2  13   6     4629.57     4241.21    500.08 o 
   3  13   6      198.30     -144.74    313.19 o 
   4  13   6     3030.13     3039.15    297.15 o 
   5  13   6      313.87      334.91    242.71 o 
   6  13   6     5065.80     4755.40    454.55 o 
   7  13   6      181.21       82.83    343.30 o 
   8  13   6     1012.95     1265.74    784.19 o 
   9  13   6     1053.20      884.08    400.55 o 
  10  13   6     1194.23      919.21    305.20 o 
  11  13   6      321.12      399.11    309.81 o 
  12  13   6     1530.24     1581.04    357.48 o 
 -13  14   6      192.97      987.92    552.56 o 
 -12  14   6       40.09      251.16    502.33 o 
 -11  14   6      890.66      971.17    513.49 o 
 -10  14   6       27.69     -187.54    364.52 o 
  -9  14   6       72.56     -355.97    355.97 o 
  -8  14   6      218.06       33.58    343.26 o 
  -7  14   6      730.67      771.86    301.60 o 
  -6  14   6      431.88       27.14    192.91 o 
  -5  14   6     1990.17     2316.35    262.48 o 
  -4  14   6     2741.42     2916.51    343.13 o 
  -3  14   6     3131.08     2386.27    263.99 o 
  -2  14   6     2756.56     3237.01    274.58 o 
  -1  14   6     1107.40     1198.29    240.38 o 
   0  14   6        4.89     -134.13    211.74 o 
   1  14   6     1444.06     1494.52    315.43 o 
   2  14   6     2321.55     2563.89    304.49 o 
   3  14   6      364.84      258.08    257.41 o 
   4  14   6      286.95       37.14    252.84 o 
   5  14   6      181.28       60.54    247.29 o 
   6  14   6      156.08      -80.68    368.46 o 
   7  14   6      166.07       85.56    371.16 o 
   8  14   6      269.84      607.50    555.35 o 
   9  14   6      646.52      -36.64    393.49 o 
  10  14   6      327.50      972.38    366.75 o 
  11  14   6       27.02      487.39    318.98 o 
 -12  15   6       37.84       78.14    513.49 o 
 -11  15   6        0.53      530.24    541.40 o 
 -10  15   6      287.02      860.15    422.42 o 
  -9  15   6      154.70      509.23    403.61 o 
  -8  15   6      174.91       84.61    371.07 o 
  -7  15   6      646.44      682.03    477.21 o 
  -6  15   6       29.64     -242.93    242.93 o 
  -5  15   6     1041.19     1238.88    269.12 o 
  -4  15   6     3431.42     3970.95    313.39 o 
  -3  15   6       39.26     -105.06    237.81 o 
  -2  15   6     2685.87     2916.56    292.37 o 
  -1  15   6       52.48      111.96    228.30 o 
   0  15   6      245.99      336.65    243.15 o 
   1  15   6       44.49      310.75    260.16 o 
   2  15   6     1937.96     1537.95    305.71 o 
   3  15   6      538.56      713.05    285.38 o 
   4  15   6     1264.26     1307.31    521.26 o 
   5  15   6     2661.99     3316.23    386.57 o 
   6  15   6      764.81     1177.63    398.35 o 
   7  15   6      556.95      234.68    374.11 o 
   8  15   6     3663.70     2861.42    497.47 o 
   9  15   6      192.15      559.03    438.23 o 
  10  15   6      332.61      227.88    318.48 o 
 -11  16   6      598.85      150.70    569.31 o 
 -10  16   6       21.26     -121.35    398.56 o 
  -9  16   6     3110.71     3450.57    513.61 o 
  -8  16   6      195.54      362.20    418.23 o 
  -7  16   6     1167.64     2003.54    435.10 o 
  -6  16   6      536.43      242.82    315.96 o 
  -5  16   6     1537.64     1579.00    305.33 o 
  -4  16   6      660.51      867.38    279.63 o 
  -3  16   6      523.60      470.29    289.21 o 
  -2  16   6      291.15      -37.68    253.01 o 
  -1  16   6     2169.88     2036.60    282.84 o 
   0  16   6       87.26      -90.63    242.82 o 
   1  16   6     6381.73     6898.38    599.82 o 
   2  16   6        1.62      366.24    281.64 o 
   3  16   6     4936.24     4761.51    391.24 o 
   4  16   6      868.27      765.41    314.19 o 
   5  16   6     4106.38     3909.94    505.08 o 
   6  16   6      340.40       23.66    410.28 o 
   7  16   6       43.53     -401.30    401.30 o 
   8  16   6       36.57       41.97    431.29 o 
   9  16   6      353.13      947.60    469.34 o 
  10  16   6        0.09     -630.70    680.93 o 
 -10  17   6       56.38       22.33    569.31 o 
  -9  17   6     1299.09     1631.35    489.39 o 
  -8  17   6       15.75     -163.26    421.82 o 
  -7  17   6      128.39      112.51    630.70 o 
  -6  17   6      370.33      322.52    359.97 o 
  -5  17   6      151.74       43.25    287.52 o 
  -4  17   6     1110.04     1093.90    306.59 o 
  -3  17   6     4521.21     3876.02    356.64 o 
  -2  17   6      344.27      362.95    287.67 o 
  -1  17   6        4.06       -9.23    321.43 o 
   0  17   6       64.94      -44.17    269.87 o 
   1  17   6     3637.97     4267.20    528.15 o 
   2  17   6      321.67      491.15    388.09 o 
   3  17   6     1339.11     1652.21    348.76 o 
   4  17   6      924.06     1449.16    341.36 o 
   5  17   6       33.33       47.85    594.43 o 
   6  17   6      203.82      795.13    770.23 o 
   7  17   6      593.65     1318.73    708.84 o 
   8  17   6       75.06       17.77    460.47 o 
  -9  18   6       11.12      -51.48    770.23 o 
  -8  18   6      112.87      535.72    465.33 o 
  -7  18   6      355.13      542.71   1172.10 o 
  -6  18   6     4598.30     4859.48    482.77 o 
  -5  18   6      679.25      990.87    394.42 o 
  -4  18   6      888.93      749.74    321.78 o 
  -3  18   6       84.34       77.76    291.34 o 
  -2  18   6       19.61      -69.60    295.83 o 
  -1  18   6     1193.23     1014.54    480.95 o 
   0  18   6     1346.17      934.92    315.69 o 
   1  18   6      203.66      550.63    337.27 o 
   2  18   6     2012.25     1940.82    502.90 o 
   3  18   6       38.40      178.82    326.49 o 
   4  18   6     1730.46     1987.91    517.43 o 
   5  18   6        1.63      196.40    454.90 o 
   6  18   6     3557.32     4100.88    574.86 o 
   7  18   6       97.37     -252.59    448.50 o 
  -7  19   6       60.07      446.43    483.98 o 
  -6  19   6      266.74      164.09    426.19 o 
  -5  19   6      234.83       55.73    580.18 o 
  -4  19   6     1129.80     1214.77    349.63 o 
  -3  19   6      334.59      548.66    336.75 o 
  -2  19   6      115.41       49.07    334.45 o 
  -1  19   6       67.12      374.97    323.56 o 
   0  19   6      257.46      999.65    339.87 o 
   1  19   6      582.14      621.74    649.36 o 
   2  19   6       60.70      452.11    360.04 o 
   3  19   6       77.94      341.60   1024.19 o 
   4  19   6        3.69       -7.29    494.55 o 
   5  19   6       57.18      552.89    530.24 o 
  -5  20   6      210.79     1058.54    523.53 o 
  -4  20   6       30.31       77.04    462.54 o 
  -3  20   6       35.70      375.37    352.32 o 
  -2  20   6      923.98     1217.49    370.77 o 
  -1  20   6        7.13      283.98    350.90 o 
   0  20   6       58.92      574.85    617.00 o 
   1  20   6       42.59      367.39    384.51 o 
   2  20   6      467.95     -445.50    445.50 o 
   3  20   6      435.32     1233.49    703.26 o 
 -17   1   7      130.30      228.94    445.13 o 
 -16   1   7     1569.83     1912.43    449.71 o 
 -15   1   7      318.77      543.14    370.32 o 
 -14   1   7      316.88      643.41    326.93 o 
 -13   1   7      201.19      347.33    217.10 o 
 -12   1   7    20040.63    19849.63    545.80 o 
 -11   1   7      286.27      205.11    133.69 o 
 -10   1   7       56.09       96.19     88.17 o 
  -9   1   7       54.08       43.02     61.62 o 
  -8   1   7    14124.45    14379.53    256.15 o 
  -7   1   7      123.71      313.58     46.35 o 
  -6   1   7     2338.26     1908.62     88.37 o 
  -5   1   7     4031.89     4427.77    212.96 o 
  -4   1   7    32212.98    33458.99    449.98 o 
  -3   1   7       96.95      151.86     28.55 o 
  -2   1   7    37448.36    37139.20    580.56 o 
  -1   1   7      308.04      386.67     79.30 o 
   0   1   7   101476.19    99813.05   1760.49 o 
   1   1   7      146.38      239.35     44.72 o 
   2   1   7    74039.62    76247.52   1484.57 o 
   3   1   7      429.56      513.71     63.83 o 
   4   1   7    47021.86    46336.50    856.65 o 
   5   1   7      135.15      385.40     69.93 o 
   6   1   7     2388.29     3133.77    360.86 o 
   7   1   7      120.93      455.34     95.27 o 
   8   1   7     1281.95     1109.82     95.86 o 
   9   1   7     2641.12     2431.26    162.75 o 
  10   1   7    42963.90    42318.62   1127.97 o 
  11   1   7      360.47      100.25    131.55 o 
  12   1   7      912.67      994.61    187.71 o 
  13   1   7        3.22     -271.62    335.19 o 
  14   1   7     1674.88     2146.14    425.75 o 
  15   1   7       89.16     -190.98    440.94 o 
 -17   2   7      207.05      348.73    455.73 o 
 -16   2   7        3.07      185.12    424.25 o 
 -15   2   7     4795.22     4680.03    485.96 o 
 -14   2   7      150.69      882.18    468.84 o 
 -13   2   7    12024.24    12263.17    498.52 o 
 -12   2   7      381.00      386.30    200.77 o 
 -11   2   7     3796.16     4153.79    258.71 o 
 -10   2   7       69.43      -78.34     84.66 o 
  -9   2   7     2074.61     2272.57     92.77 o 
  -8   2   7     1872.73     1931.75     70.52 o 
  -7   2   7     6855.54     6618.82    135.67 o 
  -6   2   7     4969.50     4623.73    106.50 o 
  -5   2   7    73087.91    74343.59   1151.01 o 
  -4   2   7      240.11      271.24     41.35 o 
  -3   2   7   249262.97   252459.19   3446.50 o 
  -2   2   7        5.70       22.52     33.87 o 
  -1   2   7    28601.53    28650.24    456.62 o 
   0   2   7        6.18       26.07     37.13 o 
   1   2   7    54536.27    56283.85    873.99 o 
   2   2   7     2928.28     3395.30    264.85 o 
   3   2   7    15482.30    15501.60    342.87 o 
   5   2   7     1662.76     1636.58     90.12 o 
   6   2   7     1146.26     1244.31     96.10 o 
   7   2   7    12480.42    12699.13    439.51 o 
   8   2   7       82.29       52.48     85.37 o 
   9   2   7    32252.69    30344.86    831.12 o 
  10   2   7     1394.76     1624.78    160.68 o 
  11   2   7     4687.04     4524.23    229.87 o 
  12   2   7      279.66      287.75    199.24 o 
  13   2   7       13.00      -36.76    331.38 o 
  14   2   7      478.59      369.67    546.98 o 
  15   2   7      855.30      -79.95    420.20 o 
 -17   3   7       64.33      325.40    476.01 o 
 -16   3   7     1099.53     1017.75    433.27 o 
 -15   3   7       34.47      208.08    366.78 o 
 -14   3   7      100.91     -326.93    326.93 o 
 -13   3   7      272.21      343.42    435.35 o 
 -12   3   7      926.15      747.72    151.32 o 
 -11   3   7       59.41       43.12    127.22 o 
 -10   3   7    59012.82    59293.32   1086.67 o 
  -9   3   7     4782.01     4953.29    143.71 o 
  -8   3   7     5244.70     5305.96    147.89 o 
  -7   3   7     2347.50     2820.60    212.31 o 
  -6   3   7    13498.79    13545.43    277.39 o 
  -5   3   7     1609.74     1583.13     56.63 o 
  -4   3   7      614.68      857.05     48.84 o 
  -3   3   7     4218.50     4249.45     99.80 o 
  -2   3   7    17731.92    18147.66    272.65 o 
  -1   3   7     3772.45     3840.24     97.80 o 
   0   3   7     8092.05     8204.23    158.29 o 
   1   3   7     5003.19     4744.04    152.66 o 
   2   3   7   237784.09   234606.66   4154.56 o 
   3   3   7    22687.86    23188.85    445.81 o 
   4   3   7     4966.88     5219.74    241.56 o 
   5   3   7     8735.34     8286.99    205.21 o 
   6   3   7     2504.46     2616.71    112.25 o 
   7   3   7     2198.59     2250.85    114.85 o 
   8   3   7     1387.10     1494.51    114.01 o 
   9   3   7       60.13       -1.77    128.45 o 
  10   3   7      702.14      650.45    151.94 o 
  11   3   7      577.13      783.16    157.50 o 
  12   3   7     7079.40     7282.36    312.90 o 
  13   3   7      499.42      111.63    496.75 o 
  14   3   7     2981.29     3003.87    653.03 o 
  15   3   7      266.20        3.98    396.62 o 
 -17   4   7      149.12      197.76    463.26 o 
 -16   4   7      588.92      468.37    499.53 o 
 -15   4   7      836.72      635.65    382.59 o 
 -14   4   7      213.39       73.20    230.07 o 
 -13   4   7        3.37      238.21    182.74 o 
 -12   4   7     2348.36     1818.77    183.53 o 
 -11   4   7       16.79      119.21    145.58 o 
 -10   4   7     3628.74     3958.62    168.05 o 
  -9   4   7      214.65      279.66     76.18 o 
  -8   4   7    17051.29    17100.27    311.31 o 
  -7   4   7       85.42       55.47     58.89 o 
  -6   4   7      594.89      502.69     60.31 o 
  -5   4   7     3654.26     3995.24    102.64 o 
  -4   4   7     5772.25     5501.51    125.40 o 
  -3   4   7     2342.51     2492.40     78.61 o 
  -2   4   7    23340.67    23318.67    389.05 o 
  -1   4   7    19440.83    19381.16    329.99 o 
   0   4   7     9249.93    10076.58    195.35 o 
   1   4   7    13154.91    12542.43    247.43 o 
   2   4   7    38504.95    39262.04    729.61 o 
   3   4   7     2981.03     2822.45    108.29 o 
   4   4   7     6780.80     7800.62    303.65 o 
   5   4   7      579.10      575.75     72.77 o 
   6   4   7      969.26      991.46    181.38 o 
   7   4   7      262.45      246.22     91.52 o 
   8   4   7       32.59      -33.96     98.54 o 
   9   4   7     4046.12     4132.96    262.43 o 
  10   4   7     6903.93     6936.74    296.91 o 
  11   4   7     2535.24     2892.32    254.17 o 
  12   4   7      819.67      587.83    174.68 o 
  13   4   7      186.05       98.85    264.55 o 
  14   4   7     1089.01      742.33    541.40 o 
  15   4   7      446.69        0.00    442.03 o 
 -17   5   7        5.44      -39.58    449.46 o 
 -16   5   7      142.25     -183.49    426.98 o 
 -15   5   7      384.23      654.75    406.82 o 
 -14   5   7     7266.96     7254.58    377.94 o 
 -13   5   7     1105.54     1245.78    217.58 o 
 -12   5   7      892.38      324.63    171.12 o 
 -11   5   7       30.52      -39.39    154.18 o 
 -10   5   7    12468.39    13042.62    406.62 o 
  -9   5   7      170.80      175.51     48.12 o 
  -8   5   7      817.55     1039.81     83.85 o 
  -7   5   7        8.76      127.48     65.40 o 
  -6   5   7     4264.10     2776.58    132.66 o 
  -5   5   7     1000.69      901.18     69.31 o 
  -4   5   7     6005.45     5786.53    165.92 o 
  -3   5   7    12245.95    12237.34    207.66 o 
  -2   5   7    52085.27    55575.79    881.94 o 
  -1   5   7       44.83      -12.79     54.38 o 
   0   5   7     7155.45     7648.97    176.62 o 
   1   5   7       27.19      -65.35     65.35 o 
   2   5   7    66580.07    64798.63   1182.22 o 
   3   5   7      935.82     1035.09     87.53 o 
   4   5   7     1521.65     1594.92     84.17 o 
   5   5   7     1114.29     1283.20     87.63 o 
   6   5   7      782.79      727.49     99.68 o 
   7   5   7     1087.48     1211.87    113.16 o 
   8   5   7    26057.42    26480.97    654.29 o 
   9   5   7      878.60      813.72    169.34 o 
  10   5   7      799.21      461.58    174.11 o 
  11   5   7       27.14       32.42    231.79 o 
  12   5   7     2249.68     2167.51    242.51 o 
  13   5   7       95.22      305.86    269.36 o 
  14   5   7      149.57       72.56    530.24 o 
  15   5   7        5.69       27.91    641.86 o 
 -16   6   7      684.85      422.95    425.36 o 
 -15   6   7      453.97      890.52    393.19 o 
 -14   6   7      267.89      439.79    291.00 o 
 -13   6   7      951.58      888.95    331.87 o 
 -12   6   7      809.38      724.13    186.46 o 
 -11   6   7     3343.01     2944.78    213.38 o 
 -10   6   7       23.03     -149.05    163.87 o 
  -9   6   7     5165.93     5094.13    159.90 o 
  -8   6   7    11566.65    11992.91    249.01 o 
  -7   6   7    31216.79    30273.09    510.55 o 
  -6   6   7      383.51      383.62     74.15 o 
  -5   6   7    58444.66    58307.64    929.65 o 
  -4   6   7    52312.23    50585.57    813.25 o 
  -3   6   7      223.39      314.03     72.49 o 
  -2   6   7     9670.78     9560.30    199.79 o 
  -1   6   7      148.30       65.54     64.00 o 
   0   6   7     1356.78     1509.40     87.20 o 
   1   6   7    45863.75    47074.36    874.94 o 
   2   6   7     1382.69     1451.23    110.55 o 
   3   6   7     4513.78     5410.87    185.62 o 
   4   6   7     3644.93     3683.50    125.57 o 
   5   6   7    26030.58    26526.34    485.38 o 
   6   6   7     5845.00     6252.33    165.83 o 
   7   6   7    20544.75    20423.72    472.92 o 
   8   6   7     4361.12     4467.05    285.99 o 
   9   6   7     1017.53      941.07    185.36 o 
  10   6   7     2729.92     2890.75    231.28 o 
  11   6   7     1917.98     1862.81    219.06 o 
  12   6   7      503.67      535.46    203.99 o 
  13   6   7      794.37      373.96    306.51 o 
  14   6   7     1228.18     1222.33    597.21 o 
  15   6   7      163.11       72.56    602.79 o 
 -16   7   7       72.68      113.07    411.28 o 
 -15   7   7      386.81      528.45    446.52 o 
 -14   7   7     1070.95     1034.22    254.98 o 
 -13   7   7      371.37      768.98    236.12 o 
 -12   7   7     2200.92     2208.73    257.48 o 
 -11   7   7      529.06      491.00    180.31 o 
 -10   7   7     1259.35     1364.19    186.59 o 
  -9   7   7    10345.47    10610.44    282.37 o 
  -8   7   7      987.53      996.98    110.07 o 
  -7   7   7    30029.51    30656.72    556.16 o 
  -6   7   7     6815.29     7112.45    332.95 o 
  -5   7   7     1747.81     1896.31    115.96 o 
  -4   7   7     5482.70     5046.79    216.23 o 
  -3   7   7     1801.22     1906.31    101.32 o 
  -2   7   7     1047.35     1351.69    102.67 o 
  -1   7   7      461.64      301.69     82.96 o 
   0   7   7    13224.69    13662.18    329.82 o 
   1   7   7    19950.96    20017.26    515.50 o 
   2   7   7     3260.52     3037.51    226.16 o 
   3   7   7    40635.68    39298.98    915.21 o 
   4   7   7    34774.05    35373.58    680.73 o 
   5   7   7     9791.19     9905.86    234.30 o 
   6   7   7      745.37      911.94     90.70 o 
   7   7   7     2428.82     2778.56    150.84 o 
   8   7   7      885.05      942.17    143.26 o 
   9   7   7      799.40      504.29    235.94 o 
  10   7   7     3564.30     3489.48    427.31 o 
  11   7   7      710.44      611.52    210.30 o 
  12   7   7      455.36       -1.64    211.81 o 
  13   7   7     3961.89     4524.11    430.45 o 
  14   7   7      204.27      491.17    597.21 o 
 -15   8   7      333.81     -260.76    433.77 o 
 -14   8   7       74.26      172.43    253.60 o 
 -13   8   7       67.66     -238.07    238.07 o 
 -12   8   7     1326.85     1242.09    245.51 o 
 -11   8   7     4061.60     3946.53    257.09 o 
 -10   8   7     9053.72     8265.51    329.21 o 
  -9   8   7     3544.65     3978.79    200.27 o 
  -8   8   7      456.99      416.60    125.01 o 
  -7   8   7      207.71      155.84     93.17 o 
  -6   8   7    19094.63    20188.38    374.67 o 
  -5   8   7     4222.83     4196.88    147.65 o 
  -4   8   7     1390.01     1539.61    122.34 o 
  -3   8   7      454.27      434.41     95.34 o 
  -2   8   7     8588.89     8514.04    208.77 o 
  -1   8   7       37.03       37.13     82.80 o 
   0   8   7    41224.14    41239.30    858.91 o 
   1   8   7    14947.38    14303.41    408.20 o 
   2   8   7     1563.49     1558.03    152.49 o 
   3   8   7     5563.04     5275.36    233.08 o 
   4   8   7     1254.44     1292.40    157.48 o 
   5   8   7      841.32      932.35    137.23 o 
   6   8   7    10389.17     9836.50    315.15 o 
   7   8   7     6504.32     6454.11    389.22 o 
   8   8   7     3079.12     3782.85    265.50 o 
   9   8   7       30.56       94.89    198.08 o 
  10   8   7      952.66     1267.50    231.27 o 
  11   8   7      256.66      226.22    220.20 o 
  12   8   7     3290.83     3213.99    284.53 o 
  13   8   7      356.97      565.02    359.24 o 
  14   8   7       28.48     -452.10    625.12 o 
 -15   9   7      104.90      519.07    390.70 o 
 -14   9   7       15.51     -150.69    345.98 o 
 -13   9   7      254.37      232.16    258.40 o 
 -12   9   7     1846.31     2320.76    381.25 o 
 -11   9   7     8406.56     8275.28    353.34 o 
 -10   9   7       89.88     -150.86    185.04 o 
  -9   9   7     1366.31     1536.51    174.56 o 
  -8   9   7     1228.59     1428.75    139.64 o 
  -7   9   7       51.65      -96.74     96.74 o 
  -6   9   7     1707.37     1604.57    132.66 o 
  -5   9   7     5508.16     5161.07    210.95 o 
  -4   9   7     6160.11     6949.64    297.04 o 
  -3   9   7     2249.88     2381.72    184.03 o 
  -2   9   7       77.11       98.57     85.77 o 
  -1   9   7    51224.77    49676.40    948.20 o 
   0   9   7     2744.16     2713.54    180.50 o 
   1   9   7    34283.29    33530.87    822.78 o 
   2   9   7      498.30      534.63    143.45 o 
   3   9   7      699.62      651.27    172.40 o 
   4   9   7     1518.62     1306.97    202.81 o 
   5   9   7      897.82      901.05    193.51 o 
   6   9   7     2029.34     1963.83    192.27 o 
   7   9   7      230.71      164.66    162.95 o 
   8   9   7      137.14       83.38    213.04 o 
   9   9   7     2542.09     3269.49    495.67 o 
  10   9   7      973.73      872.86    243.84 o 
  11   9   7     1251.79     1407.55    430.43 o 
  12   9   7      113.74     -242.00    242.00 o 
  13   9   7      648.86      636.06    377.88 o 
  14   9   7       24.34      -50.23    680.93 o 
 -15  10   7      118.55     -267.90    401.87 o 
 -14  10   7      878.66     1166.52    440.94 o 
 -13  10   7      181.33      512.23    311.51 o 
 -12  10   7     2823.12     3504.01    340.99 o 
 -11  10   7        3.45     -149.77    214.66 o 
 -10  10   7     2125.68     1746.46    230.07 o 
  -9  10   7     2960.82     3137.71    223.91 o 
  -8  10   7     4499.31     4207.61    198.88 o 
  -7  10   7     1166.12     1334.82    116.37 o 
  -6  10   7    23904.76    24633.62    485.82 o 
  -5  10   7      939.36      921.27    127.30 o 
  -4  10   7     1119.47     1075.33    126.36 o 
  -3  10   7     1272.99     1246.33    124.95 o 
  -2  10   7    36265.80    34663.00    690.73 o 
  -1  10   7     6304.74     6364.20    242.85 o 
   0  10   7       79.07       -3.91    138.45 o 
   1  10   7      345.57      421.86    154.31 o 
   2  10   7    10524.76     9564.98    344.74 o 
   3  10   7     3042.31     2685.83    232.37 o 
   4  10   7    12328.46    13233.09    499.80 o 
   5  10   7      257.40      444.17    196.73 o 
   6  10   7     2799.95     3201.17    265.51 o 
   7  10   7      193.33      500.76    224.07 o 
   8  10   7      904.51     1132.85    251.84 o 
   9  10   7     1454.71     1639.96    269.44 o 
  10  10   7     2423.35     2554.51    288.04 o 
  11  10   7      878.69     1035.89    337.57 o 
  12  10   7     4925.38     4811.06    354.77 o 
  13  10   7      100.59     -197.33    608.38 o 
 -15  11   7      213.23      580.47    457.68 o 
 -14  11   7      163.02     1077.22    457.68 o 
 -13  11   7       70.06      240.00    418.61 o 
 -12  11   7      534.32      692.10    452.10 o 
 -11  11   7     1318.30      864.71    434.23 o 
 -10  11   7       85.51      332.86    217.86 o 
  -9  11   7     3664.78     3367.47    253.01 o 
  -8  11   7      509.59      487.27    154.86 o 
  -7  11   7      858.36      907.50    145.78 o 
  -6  11   7     1862.50     1915.67    171.40 o 
  -5  11   7    11443.32    12182.30    329.74 o 
  -4  11   7       56.54      431.32    142.52 o 
  -3  11   7      566.67      635.95    150.90 o 
  -2  11   7      211.37      162.52    140.91 o 
  -1  11   7     7612.17     7371.35    276.37 o 
   0  11   7        4.44     -153.81    153.81 o 
   1  11   7     5946.40     5849.29    320.54 o 
   2  11   7     1573.56     1190.77    216.28 o 
   3  11   7     1364.33     1613.91    226.99 o 
   4  11   7      212.08      431.65    207.68 o 
   5  11   7    11338.59    11447.15    914.24 o 
   6  11   7     2756.84     2814.14    278.41 o 
   7  11   7     1679.48     1630.40    653.03 o 
   8  11   7       49.53     -182.14    228.22 o 
   9  11   7      199.08      397.80    246.29 o 
  10  11   7       43.34      261.61    432.98 o 
  11  11   7     1237.18     1057.03    287.42 o 
  12  11   7      536.21      467.18    356.91 o 
  13  11   7      131.01     -271.89    392.00 o 
 -14  12   7      338.37      379.54    485.59 o 
 -13  12   7        5.32      362.80    480.00 o 
 -12  12   7     1720.30     1534.90    485.59 o 
 -11  12   7       62.21       33.49    452.10 o 
 -10  12   7       55.33     -190.27    249.07 o 
  -9  12   7       39.63       53.10    240.03 o 
  -8  12   7     9413.36     9124.32    453.13 o 
  -7  12   7       59.67      440.87    169.72 o 
  -6  12   7     3042.79     2801.55    298.88 o 
  -5  12   7     1000.59     1171.17    209.74 o 
  -4  12   7     1204.99      705.91    201.26 o 
  -3  12   7      778.09      842.54    203.46 o 
  -2  12   7    12633.12    11019.32    404.45 o 
  -1  12   7       67.12      246.32    187.60 o 
   0  12   7       25.14     -174.47    174.47 o 
   1  12   7       32.09      167.19    212.70 o 
   2  12   7     3291.58     3453.16    300.85 o 
   3  12   7       67.05      327.18    211.21 o 
   4  12   7      271.49      461.92    226.12 o 
   5  12   7       52.30      -47.76    207.28 o 
   6  12   7     2080.31     2041.70    271.85 o 
   7  12   7      672.50     1172.35    338.66 o 
   8  12   7      231.54       34.47    496.20 o 
   9  12   7       49.83      337.17    265.41 o 
  10  12   7      715.53     1196.24    296.41 o 
  11  12   7        3.26       86.90    287.55 o 
  12  12   7      271.39      648.69    375.23 o 
 -13  13   7      996.89     1071.64    535.82 o 
 -12  13   7       32.34      -33.49    491.17 o 
 -11  13   7      564.37     1177.68    513.49 o 
 -10  13   7      896.47      352.46    507.91 o 
  -9  13   7     1503.31     1829.40    375.50 o 
  -8  13   7       90.93      142.18    214.01 o 
  -7  13   7     2246.32     2490.71    203.11 o 
  -6  13   7     2853.69     2432.64    258.00 o 
  -5  13   7     1061.41     1236.66    231.22 o 
  -4  13   7      487.13      533.38    216.13 o 
  -3  13   7     5353.96     5366.77    309.71 o 
  -2  13   7      589.54      815.83    212.15 o 
  -1  13   7     4969.46     5247.83    297.58 o 
   0  13   7     1584.91     1838.67    296.34 o 
   1  13   7     3230.33     2949.43    290.49 o 
   2  13   7     1450.06     1458.60    244.87 o 
   3  13   7     9871.03     9658.51    452.07 o 
   4  13   7      641.51      374.34    231.86 o 
   5  13   7      741.75      444.69    244.27 o 
   6  13   7     2238.65     2150.53    750.70 o 
   7  13   7      454.45      436.59    366.10 o 
   8  13   7      116.02     -143.03    275.02 o 
   9  13   7      444.32      311.98    288.13 o 
  10  13   7       95.23      513.19    296.74 o 
  11  13   7     1490.25     1892.00    331.29 o 
  12  13   7       29.86      148.26    305.74 o 
 -13  14   7      117.08       39.07    502.33 o 
 -12  14   7       20.87      111.63    502.33 o 
 -11  14   7       16.28     -468.84    468.84 o 
 -10  14   7       12.80      304.93    380.77 o 
  -9  14   7      234.79       75.24    507.91 o 
  -8  14   7     4898.09     5093.11    495.98 o 
  -7  14   7      320.96      365.96    243.49 o 
  -6  14   7       83.13      -42.29    229.65 o 
  -5  14   7      962.28      663.45    242.47 o 
  -4  14   7     9183.74     9907.79    424.81 o 
  -3  14   7      595.92      611.27    236.24 o 
  -2  14   7     2164.78     1926.17    261.02 o 
  -1  14   7      500.08      242.28    229.75 o 
   0  14   7     5453.38     4610.15    306.40 o 
   1  14   7     2885.66     3050.83    307.33 o 
   2  14   7     7291.45     7506.18    493.13 o 
   3  14   7      937.42      684.41    260.34 o 
   4  14   7    11295.75    10828.47    561.85 o 
   5  14   7      123.45     -197.67    256.69 o 
   6  14   7     3085.95     2223.86    420.30 o 
   7  14   7        1.32     -415.27    524.66 o 
   8  14   7     1048.27     1741.02    591.63 o 
   9  14   7      111.93       63.28    291.38 o 
  10  14   7      789.61      532.57    317.28 o 
  11  14   7      295.02      501.36    317.13 o 
 -12  15   7      252.22     1400.94    586.05 o 
 -11  15   7     1971.50     2271.64    602.79 o 
 -10  15   7        0.30       -7.75    414.04 o 
  -9  15   7       82.98     -138.77    381.90 o 
  -8  15   7      140.65     -131.60    361.11 o 
  -7  15   7     1811.36     1515.32    353.71 o 
  -6  15   7       63.06      516.80    267.14 o 
  -5  15   7     1917.96     1694.26    293.32 o 
  -4  15   7     1432.72     1442.03    277.94 o 
  -3  15   7      400.66      171.69    248.24 o 
  -2  15   7     2445.94     2473.36    281.18 o 
  -1  15   7     3139.34     2928.97    288.85 o 
   0  15   7      310.85      448.74    235.31 o 
   1  15   7     1154.49     1388.54    291.10 o 
   2  15   7       25.19      189.62    271.40 o 
   3  15   7      826.62      417.31    281.83 o 
   4  15   7      385.97      490.96    281.98 o 
   5  15   7     2062.63     1884.57    427.53 o 
   6  15   7       43.77     -387.99    454.88 o 
   7  15   7     1200.39     1166.18    408.99 o 
   8  15   7     1189.92     1351.22    451.24 o 
   9  15   7      212.00      107.95    316.58 o 
  10  15   7      271.68      236.67    324.97 o 
 -11  16   7      229.54     1261.40    602.79 o 
 -10  16   7      696.93      731.16    574.89 o 
  -9  16   7      934.17     1209.81    454.21 o 
  -8  16   7      265.01      366.04    422.23 o 
  -7  16   7       50.39     -324.63    328.98 o 
  -6  16   7      341.17       75.37    330.17 o 
  -5  16   7      443.46      255.54    274.16 o 
  -4  16   7     3668.42     3459.99    329.14 o 
  -3  16   7      200.99     -261.72    261.72 o 
  -2  16   7     1294.25     1479.49    304.52 o 
  -1  16   7      792.55      961.31    276.70 o 
   0  16   7       21.14      532.95    299.63 o 
   1  16   7     3115.76     3201.40    348.30 o 
   2  16   7        9.62       27.94    288.46 o 
   3  16   7      224.80      679.30    407.44 o 
   4  16   7      238.11      -73.12    301.24 o 
   5  16   7      294.95     -329.91    411.34 o 
   6  16   7      387.15      735.59    411.19 o 
   7  16   7      241.75        9.37    904.20 o 
   8  16   7       13.87      273.34    417.63 o 
   9  16   7      397.49      956.33    348.28 o 
 -10  17   7       27.78     -569.31    569.31 o 
  -9  17   7     2785.90     2158.17    759.07 o 
  -8  17   7       57.97      244.75    437.09 o 
  -7  17   7     1806.57     2159.08    407.98 o 
  -6  17   7       14.71      457.84    357.84 o 
  -5  17   7      408.63      564.58    343.19 o 
  -4  17   7      279.95     -292.43    292.43 o 
  -3  17   7       32.74      294.52    294.37 o 
  -2  17   7     2005.76     2493.35    367.36 o 
  -1  17   7      471.92      803.13    284.05 o 
   0  17   7      384.10      262.34    324.30 o 
   1  17   7     5013.03     5091.38    477.29 o 
   2  17   7      285.25      226.29    311.41 o 
   3  17   7     5328.68     5364.01    432.27 o 
   4  17   7        7.72     -103.46    502.33 o 
   5  17   7      710.17      497.71    496.75 o 
   6  17   7      494.07     1300.47    479.79 o 
   7  17   7       84.25      798.37    459.47 o 
   8  17   7      690.51      950.43    487.09 o 
  -8  18   7       68.19     -133.22    466.64 o 
  -7  18   7       64.40     -136.23    418.23 o 
  -6  18   7     1168.20     1513.22    443.19 o 
  -5  18   7        2.91     -188.32    369.73 o 
  -4  18   7     1059.66      955.11    315.80 o 
  -3  18   7      164.46      244.31    296.49 o 
  -2  18   7     1851.53     2063.52    340.02 o 
  -1  18   7      858.05      473.26    320.42 o 
   0  18   7       16.04      145.78    331.04 o 
   1  18   7      301.66      649.11    350.27 o 
   2  18   7       14.33      565.69    442.88 o 
   3  18   7       14.54      285.10    348.12 o 
   4  18   7      389.79      784.86    473.60 o 
   5  18   7        9.90      313.24    580.47 o 
   6  18   7     1300.52     1960.18    521.67 o 
   7  18   7      105.21      826.05    653.03 o 
  -7  19   7        0.54      271.69    498.81 o 
  -6  19   7      267.95      700.17    409.39 o 
  -5  19   7       34.19     -426.83    426.83 o 
  -4  19   7     2465.11     3197.14    376.93 o 
  -3  19   7      142.56      236.18    322.78 o 
  -2  19   7     1224.14     1836.94    348.92 o 
  -1  19   7      229.10      162.77    403.61 o 
   0  19   7      917.74     1006.43    391.96 o 
   1  19   7       46.50       14.47    361.21 o 
   2  19   7       42.98      448.29    366.34 o 
   3  19   7       42.60      508.16    577.68 o 
   4  19   7       43.34      110.22    461.30 o 
   5  19   7       28.70      586.05    619.54 o 
  -4  20   7        6.25      147.22    490.82 o 
  -3  20   7      125.51       26.22    359.49 o 
  -2  20   7       38.76      275.98    353.14 o 
  -1  20   7      769.15      623.97    394.19 o 
   0  20   7      209.30     1078.29    404.27 o 
   1  20   7     1703.64     1810.64    516.28 o 
   2  20   7        7.44       76.57    425.91 o 
 -17   0   8       42.81     -251.16    602.79 o 
 -16   0   8        3.55      474.42    608.38 o 
 -15   0   8       41.69     -128.37    491.17 o 
 -14   0   8     5073.36     5905.16    680.93 o 
 -13   0   8       58.00        5.58    418.61 o 
 -12   0   8    13257.44    12586.25    573.97 o 
 -11   0   8        5.74     -119.97    173.69 o 
 -10   0   8    75559.27    76569.25   1972.37 o 
  -9   0   8       92.43      134.64     92.72 o 
  -8   0   8    19269.98    18990.18    407.38 o 
  -7   0   8     1999.74     2049.86    102.29 o 
  -6   0   8    15364.20    13769.16    398.54 o 
  -5   0   8       18.59      -75.18     75.18 o 
  -4   0   8   540048.19   537294.00  21684.02 o 
  -3   0   8     2485.47     2410.45    109.73 o 
  -2   0   8    40754.50    40795.11    902.00 o 
  -1   0   8        0.85      -16.18     49.91 o 
   0   0   8    16191.21    14327.20    394.20 o 
   1   0   8        1.13      -89.30    111.63 o 
   2   0   8    52009.05    49524.05   2165.60 o 
   3   0   8       46.93      173.02    133.95 o 
   4   0   8    74468.37    74201.97   2350.02 o 
   5   0   8     1347.20     1404.08    154.64 o 
   6   0   8     4094.87     4338.45    192.70 o 
   7   0   8      809.80      923.99    125.03 o 
   8   0   8   100201.86    99280.06   2213.19 o 
   9   0   8      443.56      341.99    152.66 o 
  10   0   8      132.89      189.55    183.10 o 
  11   0   8      247.97      -60.87    190.93 o 
  12   0   8    11836.43    12529.66    568.92 o 
  13   0   8      321.74      401.87    480.00 o 
  14   0   8      508.12     1200.01    569.31 o 
  15   0   8      178.82       16.74    625.12 o 
 -17   1   8       33.67     -431.07    431.07 o 
 -16   1   8       45.45      399.11    602.79 o 
 -15   1   8      214.63     -152.08    407.45 o 
 -14   1   8        2.66     -195.02    325.80 o 
 -13   1   8      314.03      -90.66    293.85 o 
 -12   1   8        7.67      192.79    143.70 o 
 -11   1   8     2002.45     2008.18    162.45 o 
 -10   1   8     1382.43     1754.19    109.61 o 
  -9   1   8     4655.58     4645.74    132.45 o 
  -8   1   8       53.06       25.84     86.29 o 
  -7   1   8     3921.32     3910.25    103.76 o 
  -6   1   8      452.41      445.72     50.67 o 
  -5   1   8      420.95      669.04    116.61 o 
  -4   1   8     8160.40    10134.33    431.58 o 
  -3   1   8    25957.04    25060.39    400.55 o 
  -2   1   8     3551.59     3543.17    249.39 o 
  -1   1   8      279.96      389.92     48.15 o 
   0   1   8      264.38      217.27     47.02 o 
   1   1   8    24278.17    23260.53    534.72 o 
   2   1   8      189.86      418.61    156.28 o 
   3   1   8      579.72      738.72    130.41 o 
   4   1   8      849.55      809.30    217.67 o 
   5   1   8      974.18     1138.25     84.83 o 
   6   1   8      428.71      379.68     80.62 o 
   7   1   8     7164.72     7424.17    211.75 o 
   8   1   8     2091.52     2215.06    123.10 o 
   9   1   8      153.65      282.23    112.77 o 
  10   1   8     1470.53     2276.47    365.90 o 
  11   1   8     2757.50     2781.97    184.17 o 
  12   1   8      779.40      648.63    163.88 o 
  13   1   8     1427.21     1327.53    384.67 o 
  14   1   8       67.72      253.87    394.61 o 
  15   1   8      263.63       82.95    474.42 o 
 -17   2   8       59.09      149.55    471.62 o 
 -16   2   8      156.08     -223.25    619.54 o 
 -15   2   8      745.11      561.61    384.78 o 
 -14   2   8       13.30      271.38    362.80 o 
 -13   2   8      167.74     -123.74    401.87 o 
 -12   2   8     3268.68     3035.98    257.67 o 
 -11   2   8     1411.16     1591.07    203.03 o 
 -10   2   8    24116.78    24553.04    450.39 o 
  -9   2   8      623.75      603.35     71.57 o 
  -8   2   8     5202.61     5329.83    144.73 o 
  -7   2   8    10884.81    10667.99    190.07 o 
  -6   2   8     3458.42     4130.96    110.16 o 
  -5   2   8     8786.06     8716.64    171.77 o 
  -4   2   8    26857.29    26409.58    401.64 o 
  -3   2   8     5287.89     5323.79    124.29 o 
  -2   2   8   130732.09   131439.97   2153.22 o 
  -1   2   8       91.34       72.48     70.72 o 
   0   2   8    11427.60    10510.71    223.34 o 
   1   2   8     1013.39     1114.20     82.22 o 
   2   2   8    37787.67    39425.80    799.05 o 
   3   2   8    15217.56    15068.74    340.03 o 
   4   2   8      595.28      925.69     87.15 o 
   5   2   8     1262.51     1252.17    123.84 o 
   6   2   8     4568.28     4515.12    239.20 o 
   7   2   8     1263.85     1448.45    104.57 o 
   8   2   8     8902.60     8686.69    324.37 o 
   9   2   8      687.53      687.00    131.15 o 
  10   2   8     2087.20     2043.93    180.35 o 
  11   2   8      244.44      444.81    157.46 o 
  12   2   8     3151.79     3062.20    219.57 o 
  13   2   8      230.49      374.78    347.04 o 
  14   2   8     1282.93     1254.40    440.94 o 
  15   2   8       44.93     -161.86    434.14 o 
 -17   3   8      105.06      231.37    451.78 o 
 -16   3   8      141.99     -457.00    541.40 o 
 -15   3   8      280.74     -159.05    365.05 o 
 -14   3   8      611.30      457.68    552.56 o 
 -13   3   8      182.84      598.81    309.80 o 
 -12   3   8       38.35     -110.95    166.22 o 
 -11   3   8     2688.17     2856.96    183.87 o 
 -10   3   8     2553.88     2505.26    136.34 o 
  -9   3   8     9260.74     8968.72    191.24 o 
  -8   3   8     1127.16     1032.11     74.13 o 
  -7   3   8     4534.06     4414.32    111.63 o 
  -6   3   8      980.74      903.34    120.69 o 
  -5   3   8      170.40      212.24     42.03 o 
  -4   3   8     1499.78     1501.22     67.25 o 
  -3   3   8      973.76     1041.50     55.71 o 
  -2   3   8      146.92      208.11     46.23 o 
  -1   3   8      556.37      809.22     64.12 o 
   0   3   8     6537.94     6647.26    165.14 o 
   1   3   8     4901.28     4829.21    147.46 o 
   2   3   8     6469.10     6703.26    342.38 o 
   3   3   8    62742.64    63573.64   1270.70 o 
   4   3   8     3764.21     4207.35    358.08 o 
   5   3   8     4713.55     4590.35    148.86 o 
   6   3   8      337.85      203.45     85.35 o 
   7   3   8     4255.99     4253.43    178.53 o 
   8   3   8      188.06      207.44     99.18 o 
   9   3   8     2389.28     2263.76    158.61 o 
  10   3   8     2013.50     1881.10    184.73 o 
  11   3   8     3140.20     2885.08    227.47 o 
  12   3   8      407.57      241.22    168.03 o 
  13   3   8     1848.08     1417.69    558.14 o 
  14   3   8       61.33      145.96    394.14 o 
  15   3   8      407.76      627.88    792.56 o 
 -17   4   8      183.93      326.16    471.15 o 
 -16   4   8        4.86      646.27    423.92 o 
 -15   4   8      975.92     1194.16    414.01 o 
 -14   4   8     1915.90     2916.70    416.03 o 
 -13   4   8       14.65     -137.46    181.81 o 
 -12   4   8    16619.17    15941.15    541.88 o 
 -11   4   8      602.60      481.48    152.50 o 
 -10   4   8     7183.14     7094.16    401.20 o 
  -9   4   8      379.68      243.06     65.95 o 
  -8   4   8    39941.70    39944.95    650.75 o 
  -7   4   8      453.13      336.64     61.86 o 
  -6   4   8     5404.12     5550.11    129.71 o 
  -5   4   8    11739.08    11624.07    207.89 o 
  -4   4   8      888.96      850.51     68.22 o 
  -3   4   8      983.77      927.44     64.58 o 
  -2   4   8   130630.69   130365.30   2015.86 o 
  -1   4   8     6008.82     6003.38    149.70 o 
   0   4   8    74523.91    76057.55   1505.73 o 
   1   4   8      534.12      391.42     70.08 o 
   2   4   8    30865.95    31421.56    597.06 o 
   3   4   8    11203.22    11044.27    255.85 o 
   4   4   8     5540.42     6209.39    213.42 o 
   5   4   8     1617.65     1353.51    111.09 o 
   6   4   8     2345.28     3215.99    280.04 o 
   7   4   8     3728.36     3983.54    164.92 o 
   8   4   8       99.95        4.74    118.00 o 
   9   4   8      149.04      132.99    211.88 o 
  10   4   8    32711.95    33708.07    939.42 o 
  11   4   8       36.21      -17.69    163.38 o 
  12   4   8     2361.20     2638.54    298.29 o 
  13   4   8      116.45     -136.14    277.20 o 
  14   4   8     2653.23     3644.68    680.93 o 
  15   4   8       32.17     -516.28    516.28 o 
 -17   5   8        0.73     -407.14    823.26 o 
 -16   5   8       32.14      -35.93    419.20 o 
 -15   5   8        9.48      574.83    397.68 o 
 -14   5   8     2260.82     2511.87    417.08 o 
 -13   5   8       78.20      150.22    302.47 o 
 -12   5   8      521.94      186.29    188.36 o 
 -11   5   8      108.87       19.41    152.84 o 
 -10   5   8     1042.15     2566.34    323.53 o 
  -9   5   8     7792.74     7626.68    199.14 o 
  -8   5   8     8239.36     8004.89    184.75 o 
  -7   5   8      932.51     1143.47     79.15 o 
  -6   5   8     6348.47     6199.57    328.10 o 
  -5   5   8    28855.07    28509.89    450.06 o 
  -4   5   8      853.46      778.39     66.21 o 
  -3   5   8    12438.10    12896.56    264.26 o 
  -2   5   8    44488.66    43659.39    753.98 o 
  -1   5   8     1331.41     1484.02    109.91 o 
   0   5   8     3623.82     3616.18    167.87 o 
   1   5   8     3338.37     2937.03    134.95 o 
   2   5   8      150.62      235.27     83.59 o 
   3   5   8     9540.05    10145.55    245.99 o 
   4   5   8    18839.98    18431.66    445.53 o 
   5   5   8     1889.82     1839.64    122.33 o 
   6   5   8      571.14      630.46    112.32 o 
   7   5   8    21232.46    20741.09    441.18 o 
   8   5   8    10664.13    10703.01    455.34 o 
   9   5   8     1644.99     1588.34    161.57 o 
  10   5   8     1969.04     2204.73    212.27 o 
  11   5   8        4.02       70.90    178.07 o 
  12   5   8      218.31       17.94    183.55 o 
  13   5   8      209.12      428.45    301.73 o 
  14   5   8      320.36      256.74    602.79 o 
  15   5   8       82.88     -586.05    586.05 o 
 -16   6   8      750.49      266.70    444.19 o 
 -15   6   8      569.00      103.30    546.98 o 
 -14   6   8      277.92      361.91    233.78 o 
 -13   6   8     2427.66     2450.27    255.97 o 
 -12   6   8     4564.64     4584.36    312.63 o 
 -11   6   8      128.30      -97.21    168.97 o 
 -10   6   8       68.82       46.40    155.31 o 
  -9   6   8      760.36      581.14    152.68 o 
  -8   6   8     2047.64     2204.29    126.05 o 
  -7   6   8    20005.91    19392.87    349.79 o 
  -6   6   8     1075.65     1029.43     81.47 o 
  -5   6   8    60445.97    59757.63    952.87 o 
  -4   6   8    61727.14    61844.78   1055.10 o 
  -3   6   8     3803.46     3517.40    131.70 o 
  -2   6   8    18487.46    18567.47    355.02 o 
  -1   6   8     3278.67     3403.72    140.20 o 
   0   6   8     9862.32    10399.95    290.79 o 
   1   6   8      188.11      106.51     77.31 o 
   2   6   8     4463.36     4626.62    180.31 o 
   3   6   8     2033.37     1622.40    122.06 o 
   4   6   8      503.73      591.76     81.51 o 
   5   6   8    32437.78    32807.81    588.89 o 
   6   6   8      240.49      295.07     84.89 o 
   7   6   8    12023.83    11211.23    320.04 o 
   8   6   8      917.05      850.04    145.40 o 
   9   6   8       50.29      106.93    157.90 o 
  10   6   8     9232.94     9784.55    540.63 o 
  11   6   8       92.55      168.23    195.94 o 
  12   6   8       59.44      155.72    204.59 o 
  13   6   8      479.13      492.57    306.65 o 
  14   6   8      424.25      267.90    636.28 o 
 -16   7   8        6.64      180.87    433.78 o 
 -15   7   8        7.21     -295.01    395.79 o 
 -14   7   8      979.05      554.59    247.00 o 
 -13   7   8      589.95      996.96    244.44 o 
 -12   7   8     3394.08     2952.45    273.85 o 
 -11   7   8      455.85      320.82    182.16 o 
 -10   7   8      994.40      861.49    182.78 o 
  -9   7   8      105.45       11.23    117.25 o 
  -8   7   8     2485.56     2526.02    192.89 o 
  -7   7   8    13299.22    12671.95    264.11 o 
  -6   7   8     9909.70    10084.32    263.43 o 
  -5   7   8     6267.05     6298.43    225.71 o 
  -4   7   8    10719.91    11128.72    234.60 o 
  -3   7   8     5982.79     5398.75    159.49 o 
  -2   7   8     1258.69     1500.64    105.37 o 
  -1   7   8    15049.52    14585.38    341.96 o 
   0   7   8    32023.39    33094.42    639.68 o 
   1   7   8      468.51      565.64    115.23 o 
   2   7   8    11489.09    11454.31    305.95 o 
   3   7   8      191.31      142.74     97.35 o 
   4   7   8    12118.34    12089.83    319.85 o 
   5   7   8     2960.48     3458.34    141.82 o 
   6   7   8     1702.26     1588.27    259.01 o 
   7   7   8      459.99      592.05    122.70 o 
   8   7   8     1706.51     1685.51    164.93 o 
   9   7   8     3539.91     3829.74    268.93 o 
  10   7   8      392.10      463.94    265.90 o 
  11   7   8      733.26      841.80    224.50 o 
  12   7   8        1.47      -61.65    219.98 o 
  13   7   8      245.42       93.79    319.77 o 
  14   7   8       95.06      173.02    641.86 o 
 -16   8   8      234.03      639.96    443.67 o 
 -15   8   8       38.43       32.98    320.87 o 
 -14   8   8      547.23      367.51    322.52 o 
 -13   8   8     2049.49     2360.78    283.53 o 
 -12   8   8      645.22      668.28    238.96 o 
 -11   8   8     4374.16     4291.81    438.16 o 
 -10   8   8     5462.43     6512.92    389.11 o 
  -9   8   8      708.18      560.47    147.86 o 
  -8   8   8      926.12      798.24    161.84 o 
  -7   8   8     6668.39     6153.49    219.56 o 
  -6   8   8      813.37      753.87    113.91 o 
  -5   8   8     4224.91     4435.13    155.52 o 
  -4   8   8     7728.16     7733.35    208.14 o 
  -3   8   8     2858.15     3341.78    215.27 o 
  -2   8   8      861.57     1076.52    149.85 o 
  -1   8   8     5726.42     5506.26    309.55 o 
   0   8   8    18418.53    19095.23    401.58 o 
   1   8   8      430.58      455.86    116.49 o 
   2   8   8     1076.22     1075.85    127.70 o 
   3   8   8     4164.62     4248.28    219.99 o 
   4   8   8      565.94      694.69    130.36 o 
   5   8   8     1120.38     1044.52    140.65 o 
   6   8   8      996.44     1133.78    162.31 o 
   7   8   8      181.49       23.67    128.51 o 
   8   8   8     1169.81      932.59    210.72 o 
   9   8   8      609.28     1049.67    327.49 o 
  10   8   8        3.49      179.64    216.64 o 
  11   8   8     1027.67      791.56    240.02 o 
  12   8   8     2323.64     2189.63    350.34 o 
  13   8   8        6.32      141.99    351.98 o 
  14   8   8        2.92      753.49    641.86 o 
 -15   9   8      137.01      265.51    290.22 o 
 -14   9   8      700.09      570.40    285.62 o 
 -13   9   8       55.22      -57.56    247.71 o 
 -12   9   8     6931.47     6787.54    603.96 o 
 -11   9   8     1114.34     1258.93    215.86 o 
 -10   9   8      440.19      211.14    190.62 o 
  -9   9   8       76.96     -156.15    156.78 o 
  -8   9   8     3710.86     3754.22    156.10 o 
  -7   9   8      354.55      253.60    102.27 o 
  -6   9   8    10701.81     9992.04    252.57 o 
  -5   9   8     2341.81     2502.02    134.39 o 
  -4   9   8    43241.75    43095.36    770.15 o 
  -3   9   8     2840.09     2455.88    127.37 o 
  -2   9   8     7656.63     8126.84    262.67 o 
  -1   9   8    17790.46    17003.24    413.87 o 
   0   9   8     7826.21     7775.95    238.63 o 
   1   9   8     2265.84     2031.92    170.43 o 
   2   9   8    17820.46    19082.27    520.76 o 
   3   9   8     4967.09     4742.19    205.80 o 
   4   9   8     2339.67     2618.97    283.92 o 
   5   9   8      173.57       -5.53    151.98 o 
   6   9   8    22888.53    22895.86    929.67 o 
   7   9   8       64.84      -74.44    198.95 o 
   8   9   8     2239.68     2031.32    303.82 o 
   9   9   8     2506.43     2563.92    312.62 o 
  10   9   8     3544.28     3948.02    309.46 o 
  11   9   8      963.94      956.87    262.73 o 
  12   9   8       47.61      470.98    274.44 o 
  13   9   8        0.71      -65.16    413.03 o 
 -15  10   8     1545.65     2712.58    507.91 o 
 -14  10   8       24.98      -56.18    346.90 o 
 -13  10   8        1.94       94.18    265.32 o 
 -12  10   8      228.75      333.33    261.48 o 
 -11  10   8      114.46     -148.68    245.74 o 
 -10  10   8      103.69     -124.83    196.04 o 
  -9  10   8      702.79      905.47    174.07 o 
  -8  10   8      361.42      270.29    146.57 o 
  -7  10   8     7792.09     7722.81    328.83 o 
  -6  10   8     3697.14     3637.11    199.43 o 
  -5  10   8    25847.33    24586.03    485.25 o 
  -4  10   8      112.10      157.14    109.31 o 
  -3  10   8     8877.11     8650.52    257.17 o 
  -2  10   8      703.26      783.81    119.45 o 
  -1  10   8     4405.95     3992.82    219.97 o 
   0  10   8       55.87       88.42    144.30 o 
   1  10   8     2776.40     2972.40    301.38 o 
   2  10   8      135.73      317.53    157.83 o 
   3  10   8      864.70      845.02    170.25 o 
   4  10   8       41.53      347.32    182.57 o 
   5  10   8     7160.08     7234.70    389.45 o 
   6  10   8     1000.99     1141.46    191.11 o 
   7  10   8     5580.19     5687.92    340.91 o 
   8  10   8       27.37        5.96    230.44 o 
   9  10   8     2473.55     2125.98    463.20 o 
  10  10   8        2.07      597.85    262.81 o 
  11  10   8       43.21      -86.38    263.10 o 
  12  10   8      425.89       16.04    355.37 o 
  13  10   8      424.02      849.94    419.94 o 
 -14  11   8      136.53     -318.15    446.52 o 
 -13  11   8        5.80      -78.14    435.35 o 
 -12  11   8     3402.67     2583.93    316.19 o 
 -11  11   8        4.97      356.75    272.43 o 
 -10  11   8      130.67     -207.58    207.58 o 
  -9  11   8      485.24      262.15    204.40 o 
  -8  11   8     2565.45     2695.02    186.36 o 
  -7  11   8        4.32      -90.21    133.33 o 
  -6  11   8    39999.13    39140.93    726.26 o 
  -5  11   8     2875.60     3272.80    167.42 o 
  -4  11   8    30204.83    30456.88    632.33 o 
  -3  11   8      194.13       91.04    125.26 o 
  -2  11   8     1536.61     1125.07    161.30 o 
  -1  11   8     3358.27     3298.35    199.23 o 
   0  11   8      281.32      303.11    160.71 o 
   1  11   8       87.92      140.20    160.60 o 
   2  11   8    18936.78    18933.88    544.87 o 
   3  11   8     1667.47     1558.03    228.45 o 
   4  11   8     5507.33     4913.70    316.01 o 
   5  11   8      160.56      417.81    212.29 o 
   6  11   8    22846.53    22196.79    691.84 o 
   7  11   8     1058.24     1232.31    287.07 o 
   8  11   8      122.45      293.69    244.07 o 
   9  11   8      112.95       24.54    250.56 o 
  10  11   8       92.14      501.59    276.43 o 
  11  11   8      189.98        8.45    388.73 o 
  12  11   8      118.91      217.57    288.37 o 
  13  11   8        3.61      327.81    415.03 o 
 -14  12   8       24.75      463.26    496.75 o 
 -13  12   8     1074.67     1155.36    485.59 o 
 -12  12   8      336.96      457.68    480.00 o 
 -11  12   8     2605.23     4202.82    574.89 o 
 -10  12   8      162.93     -126.26    250.88 o 
  -9  12   8      511.35      642.71    253.66 o 
  -8  12   8      173.06       39.71    179.03 o 
  -7  12   8      377.32      415.76    153.08 o 
  -6  12   8     1838.00     1681.56    202.30 o 
  -5  12   8      770.37      405.50    146.34 o 
  -4  12   8      676.97      610.28    203.92 o 
  -3  12   8    17651.08    18041.55    561.26 o 
  -2  12   8      587.61      609.76    166.61 o 
  -1  12   8    14745.25    14615.65    426.69 o 
   0  12   8      362.56     -165.55    231.09 o 
   1  12   8     3706.62     3230.21    410.12 o 
   2  12   8     3028.23     3096.06    281.38 o 
   3  12   8     4577.14     4120.04    300.25 o 
   4  12   8      251.98      352.19    228.61 o 
   5  12   8       82.11     -125.81    224.76 o 
   6  12   8        3.26      317.75    247.31 o 
   7  12   8     1521.24     1227.22    279.26 o 
   8  12   8      455.60      489.99    269.33 o 
   9  12   8     5716.79     5537.25    421.09 o 
  10  12   8        9.55      172.96    278.69 o 
  11  12   8      310.51     -159.97    322.76 o 
  12  12   8        3.35      633.34    313.22 o 
 -13  13   8       62.40      507.91    524.66 o 
 -12  13   8      847.06      999.08    502.33 o 
 -11  13   8       55.36      965.59    491.17 o 
 -10  13   8     1048.35      906.33    374.13 o 
  -9  13   8       41.16       23.15    323.44 o 
  -8  13   8       31.81      321.44    222.48 o 
  -7  13   8       96.14      261.56    174.98 o 
  -6  13   8    11275.10    11657.25    536.05 o 
  -5  13   8      195.06      668.48    241.68 o 
  -4  13   8    16750.93    15216.44    506.91 o 
  -3  13   8      245.95      232.57    209.46 o 
  -2  13   8      624.38      555.14    214.38 o 
  -1  13   8      189.72      525.19    209.20 o 
   0  13   8     9100.51     8439.16    421.74 o 
   1  13   8        0.61       75.39    227.22 o 
   2  13   8     3151.28     3548.83    306.22 o 
   3  13   8      299.81      306.66    228.72 o 
   4  13   8     3628.10     3763.30    315.49 o 
   5  13   8      529.21     1278.87    267.73 o 
   6  13   8     1964.74     2550.24    454.88 o 
   7  13   8      187.15      533.56    275.13 o 
   8  13   8     6571.37     5453.07    399.46 o 
   9  13   8      186.20      -85.34    294.73 o 
  10  13   8       85.86      222.11    519.92 o 
  11  13   8       15.81     -122.23    299.60 o 
 -13  14   8      110.63      881.87    530.24 o 
 -12  14   8      127.47     -474.42    491.17 o 
 -11  14   8       14.04      385.12    502.33 o 
 -10  14   8       57.23     -200.93    474.42 o 
  -9  14   8      897.81     1169.80    374.11 o 
  -8  14   8      411.95      350.90    613.96 o 
  -7  14   8     1886.01     1372.41    312.06 o 
  -6  14   8      862.81      683.39    222.45 o 
  -5  14   8      256.53       81.16    250.54 o 
  -4  14   8        7.28     -151.21    227.72 o 
  -3  14   8      993.13      888.54    329.49 o 
  -2  14   8     2571.54     2598.39    379.51 o 
  -1  14   8      545.00      571.95    237.48 o 
   0  14   8      340.61      249.11    266.23 o 
   1  14   8      290.60      294.89    245.80 o 
   2  14   8       21.56      275.69    259.68 o 
   3  14   8      570.19      584.83    253.93 o 
   4  14   8      665.65     1207.39    283.01 o 
   5  14   8      896.21     1264.46    290.17 o 
   6  14   8      496.23       39.31    364.73 o 
   7  14   8        1.48     -242.96    287.70 o 
   8  14   8       83.92      329.24    298.19 o 
   9  14   8       87.37       28.49    303.98 o 
  10  14   8     1047.39     1545.17    346.57 o 
  11  14   8      283.71      125.12    326.10 o 
 -12  15   8      193.34      407.45    541.40 o 
 -11  15   8      302.06       44.65    524.66 o 
 -10  15   8       19.88      -27.91    513.49 o 
  -9  15   8      395.20      133.95    375.07 o 
  -8  15   8     6607.90     6452.09    747.91 o 
  -7  15   8      163.07       35.16    268.02 o 
  -6  15   8     7543.78     7623.39    355.66 o 
  -5  15   8       14.26       58.04    255.64 o 
  -4  15   8     2599.04     2195.18    283.21 o 
  -3  15   8       68.26      -87.44    239.70 o 
  -2  15   8     5129.11     5982.51    358.31 o 
  -1  15   8     1253.25     1579.80    266.69 o 
   0  15   8     2715.20     2882.14    433.31 o 
   1  15   8     1481.49     1953.02    355.09 o 
   2  15   8     3795.43     3334.79    336.81 o 
   3  15   8      573.33      654.39    272.51 o 
   4  15   8    10239.48    10459.54    619.63 o 
   5  15   8        0.71      302.62    521.86 o 
   6  15   8      710.35      556.82    408.79 o 
   7  15   8        1.03      165.39    310.55 o 
   8  15   8     2858.19     2860.00    364.12 o 
   9  15   8      117.35      785.06    449.06 o 
  10  15   8       45.62      305.74    334.50 o 
 -11  16   8       64.73      -33.49    552.56 o 
 -10  16   8        3.37     -212.09    552.56 o 
  -9  16   8      316.21      509.36    420.91 o 
  -8  16   8        8.56      578.38    569.31 o 
  -7  16   8      411.58      295.21    286.80 o 
  -6  16   8       14.40      170.87    283.81 o 
  -5  16   8      335.89       14.12    269.98 o 
  -4  16   8     1664.36     2073.18    509.05 o 
  -3  16   8      538.88     1085.29    278.49 o 
  -2  16   8       46.85     -228.90    279.55 o 
  -1  16   8       53.81     -151.78    245.39 o 
   0  16   8     2317.02     2400.01    338.23 o 
   1  16   8     1025.18     1001.87    319.12 o 
   2  16   8      482.90       41.51    285.09 o 
   3  16   8     1125.03     1158.62    318.26 o 
   4  16   8        5.99      158.29    304.44 o 
   5  16   8       10.27      365.20    425.81 o 
   6  16   8      556.02      845.62    431.67 o 
   7  16   8     1009.99      785.87    345.92 o 
   8  16   8      403.95      842.04    593.50 o 
   9  16   8      329.92      410.75    347.86 o 
 -10  17   8       16.85      318.15    530.24 o 
  -9  17   8      860.49      586.05    586.05 o 
  -8  17   8      283.03      632.09    431.47 o 
  -7  17   8     3541.29     3769.91    490.13 o 
  -6  17   8     2206.20     1815.16    402.80 o 
  -5  17   8      122.44      312.77    290.06 o 
  -4  17   8      247.38      608.22    295.20 o 
  -3  17   8     4321.71     4721.17    382.57 o 
  -2  17   8      180.58      130.34    277.84 o 
  -1  17   8     1251.64     1360.49    344.74 o 
   0  17   8     1143.15     1514.19    356.99 o 
   1  17   8      362.75      484.04    437.13 o 
   2  17   8      161.36      286.87    316.64 o 
   3  17   8     2650.92     3300.18    505.54 o 
   4  17   8       13.22        4.57    421.95 o 
   5  17   8     1070.89     1073.31    463.19 o 
   6  17   8      901.32      567.71    453.74 o 
   7  17   8      317.66      626.01    426.03 o 
   8  17   8      105.20      454.59    395.45 o 
  -8  18   8       40.82      467.20    451.75 o 
  -7  18   8      171.24      539.34    405.30 o 
  -6  18   8       30.63     -144.49    320.42 o 
  -5  18   8      230.22      701.02    376.25 o 
  -4  18   8      271.69      547.81    309.39 o 
  -3  18   8       25.43      263.64    314.03 o 
  -2  18   8      996.39     1245.93    324.90 o 
  -1  18   8      136.02      462.56    342.10 o 
   0  18   8     3512.41     3736.04    415.81 o 
   1  18   8        6.97      446.17    352.98 o 
   2  18   8     1751.28     2079.04    374.15 o 
   3  18   8       41.09     -135.35    335.57 o 
   4  18   8       59.23      680.60    467.22 o 
   5  18   8        8.41      573.62    552.56 o 
   6  18   8        4.98      401.87    636.28 o 
  -6  19   8      294.15      -88.11    404.89 o 
  -5  19   8       53.25      459.13    410.05 o 
  -4  19   8      567.07      489.63    342.90 o 
  -3  19   8     1228.33     1294.87    358.85 o 
  -2  19   8      116.23      259.36    321.48 o 
  -1  19   8       92.32      180.03    370.09 o 
   0  19   8        9.79        7.09    358.44 o 
   1  19   8        2.60     -179.63    608.03 o 
   2  19   8      820.09     1568.95    406.68 o 
   3  19   8      284.03      201.43    480.29 o 
   4  19   8       55.17      351.63    591.63 o 
  -4  20   8       23.29      161.86    803.72 o 
  -3  20   8       50.43     -374.46    374.46 o 
  -2  20   8      470.33      467.24    463.25 o 
  -1  20   8        6.74      240.37    469.21 o 
   0  20   8      362.71      896.26    485.96 o 
   1  20   8      241.73      586.45    469.54 o 
   2  20   8      622.89     1613.04    697.68 o 
 -17   1   9       51.50     -234.58    473.55 o 
 -16   1   9     2752.19     2792.57    524.66 o 
 -15   1   9       37.28      488.37    398.62 o 
 -14   1   9     1540.45     1100.24    364.92 o 
 -13   1   9        1.35      326.51    331.52 o 
 -12   1   9     1177.20     1037.60    321.64 o 
 -11   1   9      128.16      184.62    138.57 o 
 -10   1   9      924.38     1044.68     85.40 o 
  -9   1   9      800.26      662.31     90.48 o 
  -8   1   9     5152.53     5108.83    141.10 o 
  -7   1   9      976.11      945.14     81.92 o 
  -6   1   9    14070.37    14702.80    336.55 o 
  -5   1   9      208.12      274.68     49.37 o 
  -4   1   9    72105.68    72731.86   1205.78 o 
  -3   1   9      371.39      369.46     49.84 o 
  -2   1   9    38776.49    38388.46    764.67 o 
  -1   1   9     1136.57     1852.25    351.63 o 
   0   1   9     3665.85     4545.04    158.13 o 
   1   1   9        2.01       87.36     68.16 o 
   2   1   9      572.23     1016.37    116.98 o 
   3   1   9     2686.69     2442.44    110.32 o 
   4   1   9    32577.06    32545.38    622.62 o 
   5   1   9     5053.71     4752.64    220.50 o 
   6   1   9   100765.43    99562.52   1811.76 o 
   7   1   9      527.27      734.50     98.14 o 
   8   1   9     4527.34     4469.93    184.16 o 
   9   1   9       39.02       82.07    119.62 o 
  10   1   9      405.20      586.81    145.55 o 
  11   1   9      311.01      204.71    151.90 o 
  12   1   9     1950.20     2059.25    195.53 o 
  13   1   9      151.90     -131.04    362.06 o 
  14   1   9      986.33      658.68    425.75 o 
  15   1   9      443.49      -72.96    459.47 o 
 -17   2   9      929.95     1903.44    516.83 o 
 -16   2   9       67.24     -240.06    429.97 o 
 -15   2   9     1651.78     1520.55    425.75 o 
 -14   2   9        3.28     -321.20    321.20 o 
 -13   2   9      817.15      202.39    317.55 o 
 -12   2   9      329.45      354.07    297.48 o 
 -11   2   9     1338.36     1258.77    193.11 o 
 -10   2   9     2027.98     2040.40    169.99 o 
  -9   2   9    15669.85    15666.72    377.32 o 
  -8   2   9      726.33      707.11     68.39 o 
  -7   2   9   158447.95   158044.66   2424.06 o 
  -6   2   9     1727.49     1839.70     77.37 o 
  -5   2   9   112267.98   113692.87   1652.15 o 
  -4   2   9     2824.82     2709.18     76.11 o 
  -3   2   9     4969.80     5470.54    125.83 o 
  -2   2   9     6790.15     7143.96    247.35 o 
  -1   2   9    22869.52    23656.64    493.45 o 
   0   2   9      428.70      423.28     72.99 o 
   1   2   9    11873.63    10765.88    284.38 o 
   2   2   9      842.07      863.65    102.31 o 
   3   2   9    65019.34    60944.12   1219.81 o 
   4   2   9      132.46      332.85     82.84 o 
   5   2   9    75402.00    72027.38   1322.13 o 
   6   2   9        5.73        8.89     88.68 o 
   7   2   9    22954.97    22306.29    487.15 o 
   8   2   9      215.78      170.73    115.89 o 
   9   2   9      329.33      409.72    129.16 o 
  10   2   9      119.26       65.26    154.98 o 
  11   2   9     3845.43     4293.51    246.55 o 
  12   2   9      914.43      891.21    176.27 o 
  13   2   9     5169.86     5047.05    514.93 o 
  14   2   9       52.61      -25.61    422.24 o 
  15   2   9     2136.55     2019.81    731.16 o 
 -17   3   9       25.43      159.69    475.16 o 
 -16   3   9     2839.48     3055.15    906.98 o 
 -15   3   9      765.04     1029.37    413.89 o 
 -14   3   9     2151.27     1911.21    388.61 o 
 -13   3   9     1319.01     1243.67    334.84 o 
 -12   3   9     1506.81     1334.00    198.73 o 
 -11   3   9        6.79      111.30    135.99 o 
 -10   3   9        6.10      -79.50     79.50 o 
  -9   3   9       24.66       60.94     69.80 o 
  -8   3   9       37.04      -17.97     61.64 o 
  -7   3   9       28.29       93.43     65.99 o 
  -6   3   9    27037.52    31526.81    854.31 o 
  -5   3   9       31.61       82.83     48.71 o 
  -4   3   9    10245.66    10197.11    185.44 o 
  -3   3   9     6045.52     6344.83    152.44 o 
  -2   3   9    42013.52    41578.82    767.15 o 
  -1   3   9     4735.43     4614.08    149.57 o 
   0   3   9    25029.12    25158.76    529.13 o 
   1   3   9      214.70      187.95     68.32 o 
   2   3   9     5570.45     5587.86    157.71 o 
   3   3   9     3030.36     3485.73    140.38 o 
   4   3   9     4632.69     4907.57    173.79 o 
   5   3   9      727.37      698.51     90.56 o 
   6   3   9    17669.73    16298.27    357.17 o 
   7   3   9       96.79      168.07     95.70 o 
   8   3   9     2189.26     2120.11    150.12 o 
   9   3   9     1051.12     1057.21    142.31 o 
  10   3   9      634.00      458.55    168.83 o 
  11   3   9     1083.79      923.40    246.58 o 
  12   3   9      139.14      125.16    184.74 o 
  13   3   9      824.53      362.80    558.14 o 
  14   3   9      287.49     -182.59    397.32 o 
  15   3   9      130.01      140.41    480.00 o 
 -17   4   9      122.75      361.92    440.70 o 
 -16   4   9       34.49     -327.85    421.41 o 
 -15   4   9     1173.98      866.61    438.14 o 
 -14   4   9      682.21      507.55    366.47 o 
 -13   4   9       81.09     -130.38    194.20 o 
 -12   4   9     6276.97     6530.04    327.10 o 
 -11   4   9     1418.14     1052.26    158.57 o 
 -10   4   9     2701.92     3407.56    241.41 o 
  -9   4   9      256.91      279.09     78.07 o 
  -8   4   9     6136.56     6109.71    184.48 o 
  -7   4   9     2576.80     2785.54     93.02 o 
  -6   4   9    12301.39    12224.67    209.01 o 
  -5   4   9    23722.05    24493.36    388.10 o 
  -4   4   9     4034.57     4015.51    152.91 o 
  -3   4   9     6322.63     6153.61    157.79 o 
  -2   4   9    38655.83    38477.65    666.52 o 
  -1   4   9    14769.55    14256.39    301.74 o 
   0   4   9    16377.85    16970.16    422.01 o 
   1   4   9     4553.17     4453.13    156.90 o 
   2   4   9      879.89      852.86    118.04 o 
   3   4   9    27681.46    29534.55    567.53 o 
   4   4   9      234.78      332.78     95.24 o 
   5   4   9     1844.49     1869.78    125.82 o 
   6   4   9    10917.23    10343.75    287.05 o 
   7   4   9    18562.00    19159.55    412.86 o 
   8   4   9     1752.79     1764.50    149.90 o 
   9   4   9      109.01      173.44    139.48 o 
  10   4   9     3975.03     4350.49    254.32 o 
  11   4   9     3944.99     3910.80    248.74 o 
  12   4   9      261.37      339.19    193.12 o 
  13   4   9      619.34      -16.64    298.16 o 
  14   4   9       58.96      161.86    558.14 o 
  15   4   9        5.15     -439.73    439.73 o 
 -17   5   9       50.25      -14.62    454.29 o 
 -16   5   9      388.06      433.36    438.65 o 
 -15   5   9        4.74       33.49    378.82 o 
 -14   5   9      857.08     1172.85    233.76 o 
 -13   5   9       64.66      -92.87    208.30 o 
 -12   5   9       11.66      214.71    197.02 o 
 -11   5   9      430.58      434.54    300.13 o 
 -10   5   9     1806.11     2356.30    183.41 o 
  -9   5   9      432.48      298.99     92.53 o 
  -8   5   9    14645.86    14986.22    269.36 o 
  -7   5   9      235.27      106.11     68.42 o 
  -6   5   9    14854.06    14510.99    246.19 o 
  -5   5   9       10.29       41.02     61.35 o 
  -4   5   9    15084.00    14873.63    296.66 o 
  -3   5   9     2708.69     2958.59    112.53 o 
  -2   5   9     6746.51     6469.38    219.75 o 
  -1   5   9     4995.67     5545.96    164.01 o 
   0   5   9      272.59      351.62     91.54 o 
   1   5   9     3251.92     3485.24    271.49 o 
   2   5   9     1341.40     1156.19    107.55 o 
   3   5   9      280.35      236.02     92.08 o 
   4   5   9    67100.19    66093.36   1213.48 o 
   5   5   9      801.40      853.92     92.37 o 
   6   5   9     8268.81     8153.45    236.97 o 
   7   5   9      138.52       98.45    124.19 o 
   8   5   9       96.35      -94.27    126.57 o 
   9   5   9      122.01       71.62    142.59 o 
  10   5   9        5.67       -2.03    186.33 o 
  11   5   9      713.59      948.06    311.97 o 
  12   5   9      963.69     1545.83    220.87 o 
  13   5   9      319.32      313.15    597.21 o 
  14   5   9     1565.01     2176.76    708.84 o 
 -16   6   9        1.72      -67.30    412.41 o 
 -15   6   9      373.98       19.02    394.86 o 
 -14   6   9       13.76      498.78    349.10 o 
 -13   6   9     1168.07      988.43    242.18 o 
 -12   6   9     2155.01     1901.50    253.82 o 
 -11   6   9     2557.74     2417.28    238.90 o 
 -10   6   9       68.99      120.85    158.07 o 
  -9   6   9    19813.52    19347.60    418.46 o 
  -8   6   9     5505.89     5538.76    181.57 o 
  -7   6   9     4335.44     4758.52    143.48 o 
  -6   6   9     8171.90     8202.64    245.23 o 
  -5   6   9     6776.20     7113.59    187.81 o 
  -4   6   9      572.26      838.80     90.89 o 
  -3   6   9    23830.27    23651.51    474.18 o 
  -2   6   9     3188.47     3406.48    144.78 o 
  -1   6   9     2169.74     2018.94    108.50 o 
   0   6   9      185.21      116.57     77.44 o 
   1   6   9    43393.45    42511.79    882.43 o 
   2   6   9     8384.07     8653.80    250.25 o 
   3   6   9    46477.01    45372.39    940.97 o 
   4   6   9      130.27      362.04     92.08 o 
   5   6   9     1698.13     1546.47    113.45 o 
   6   6   9     5484.09     5248.28    219.63 o 
   7   6   9     1721.85     1700.70    151.17 o 
   8   6   9       89.30      -16.77    142.82 o 
   9   6   9     1488.91     1517.79    176.05 o 
  10   6   9     2496.42     2443.73    235.30 o 
  11   6   9       57.30      134.45    203.88 o 
  12   6   9      161.15      158.97    216.64 o 
  13   6   9     1403.98     1310.66    361.28 o 
  14   6   9      726.48      480.00    619.54 o 
 -16   7   9       92.23      249.64    452.97 o 
 -15   7   9      320.81      -26.41    308.19 o 
 -14   7   9     1783.58     1755.31    305.85 o 
 -13   7   9     2688.12     3180.26    290.43 o 
 -12   7   9       13.10     -159.00    221.62 o 
 -11   7   9     6212.34     6424.48    342.39 o 
 -10   7   9       17.10      209.39    168.68 o 
  -9   7   9      718.49      566.43    171.42 o 
  -8   7   9     8700.59     8705.93    214.41 o 
  -7   7   9      609.51      571.91     95.02 o 
  -6   7   9     1054.30      942.41    103.31 o 
  -5   7   9       79.98       87.46     89.51 o 
  -4   7   9      113.43      511.77    132.64 o 
  -3   7   9    13334.70    12942.31    300.15 o 
  -2   7   9     4595.42     4808.54    161.37 o 
  -1   7   9    36578.30    34983.17    673.04 o 
   0   7   9    23462.86    23753.27    480.89 o 
   1   7   9     1980.59     2039.72    108.51 o 
   2   7   9      193.96      100.99    113.81 o 
   3   7   9       78.49      233.03    122.93 o 
   4   7   9     9808.74     8883.17    257.93 o 
   5   7   9     1273.82     1386.66    111.95 o 
   6   7   9     4439.21     4335.41    198.44 o 
   7   7   9     2900.73     3084.17    182.71 o 
   8   7   9       16.04     -147.06    147.06 o 
   9   7   9     8613.44     8602.06    387.45 o 
  10   7   9     1439.99     1995.99    275.76 o 
  11   7   9     1243.28     1380.97    245.37 o 
  12   7   9      375.87      325.43    229.13 o 
  13   7   9       81.06     -135.34    410.23 o 
  14   7   9        9.60     -630.70    630.70 o 
 -16   8   9      772.51      894.46    803.72 o 
 -15   8   9       31.58     -226.37    272.05 o 
 -14   8   9     1958.22     1947.21    303.56 o 
 -13   8   9       88.66      104.18    251.50 o 
 -12   8   9      292.27      108.33    237.31 o 
 -11   8   9       29.29        7.54    228.08 o 
 -10   8   9    13099.74    13724.96    484.98 o 
  -9   8   9      243.62      230.00    182.08 o 
  -8   8   9       26.19       71.26    123.22 o 
  -7   8   9       59.58      190.20    109.45 o 
  -6   8   9     1763.74     1909.67    138.96 o 
  -5   8   9      738.89      705.55    104.56 o 
  -4   8   9    61058.75    59373.61   1028.70 o 
  -3   8   9      340.05      515.16     95.99 o 
  -2   8   9      343.92      338.29    110.57 o 
  -1   8   9     2606.39     2508.47    132.77 o 
   0   8   9    24141.34    22941.90    471.93 o 
   1   8   9      210.28      273.20     81.04 o 
   2   8   9    10340.67     9792.39    296.64 o 
   3   8   9     7058.22     6271.45    298.39 o 
   4   8   9     6286.86     6136.27    231.26 o 
   5   8   9      434.01      508.35    139.96 o 
   6   8   9     8671.51     8306.29    284.89 o 
   7   8   9     2790.94     3035.20    286.22 o 
   8   8   9     9767.92     9471.04    414.90 o 
   9   8   9       49.24       -7.71    283.34 o 
  10   8   9       62.46        5.86    291.99 o 
  11   8   9      295.10      398.42    244.46 o 
  12   8   9     1865.37     2323.24    531.17 o 
  13   8   9      180.12      178.90    361.11 o 
  14   8   9      543.00      474.42    703.26 o 
 -15   9   9      244.96      291.51    302.28 o 
 -14   9   9        1.31     -268.17    268.17 o 
 -13   9   9      685.58      818.16    279.47 o 
 -12   9   9      950.01     1325.62    271.43 o 
 -11   9   9     3588.63     3538.51    304.64 o 
 -10   9   9      982.57      791.53    202.45 o 
  -9   9   9     6203.52     5517.51    262.58 o 
  -8   9   9     1456.50     1408.63    128.56 o 
  -7   9   9     1531.88     1300.60    119.23 o 
  -6   9   9       21.68       42.05    106.98 o 
  -5   9   9    18388.33    17219.05    362.21 o 
  -4   9   9     1492.44     1624.93    123.27 o 
  -3   9   9     7894.79     7220.39    209.72 o 
  -2   9   9      148.77      147.64    104.42 o 
  -1   9   9     1501.14     1699.43    170.97 o 
   0   9   9       24.13      161.11    111.91 o 
   1   9   9    14682.72    14475.00    382.66 o 
   2   9   9     9978.18     9691.98    314.54 o 
   3   9   9     4687.34     5209.92    249.24 o 
   4   9   9       26.49     -132.58    158.65 o 
   5   9   9     3619.63     3656.46    249.99 o 
   6   9   9     1061.81     1148.83    185.49 o 
   7   9   9     1247.16     1694.89    295.12 o 
   8   9   9      481.07      263.09    282.67 o 
   9   9   9      307.95      260.30    226.16 o 
  10   9   9        0.14     -161.16    232.94 o 
  11   9   9      410.21      810.56    266.61 o 
  12   9   9       21.26     -265.32    265.32 o 
  13   9   9     1281.26     1419.71    416.97 o 
 -15  10   9       93.93      -53.18    370.67 o 
 -14  10   9     1235.71     1388.42    315.91 o 
 -13  10   9      443.92      428.74    283.97 o 
 -12  10   9      476.31      432.58    312.85 o 
 -11  10   9      730.34     1075.25    408.68 o 
 -10  10   9     1722.83     1886.82    226.52 o 
  -9  10   9      397.09      395.01    228.71 o 
  -8  10   9     6767.17     6347.56    304.30 o 
  -7  10   9      524.83      401.91    116.38 o 
  -6  10   9     4790.46     4522.67    178.70 o 
  -5  10   9    11585.53    11344.81    286.13 o 
  -4  10   9     5804.52     6247.72    207.96 o 
  -3  10   9      865.94      891.40    119.18 o 
  -2  10   9     5324.97     4777.53    254.57 o 
  -1  10   9     5332.75     5130.50    189.71 o 
   0  10   9     1480.84     1473.14    156.40 o 
   1  10   9       56.23      -34.28    137.68 o 
   2  10   9     4284.23     3641.61    202.10 o 
   3  10   9     1640.24     1965.08    174.38 o 
   4  10   9     1097.35      803.86    156.96 o 
   5  10   9     2786.55     3120.07    258.62 o 
   6  10   9     3191.13     3240.31    230.20 o 
   7  10   9     3686.80     3931.21    303.33 o 
   8  10   9     5110.42     5008.98    524.66 o 
   9  10   9      744.78      574.94    252.80 o 
  10  10   9       48.70     -250.64    250.64 o 
  11  10   9       18.43     -142.98    265.57 o 
  12  10   9     1754.19     1956.00    336.06 o 
  13  10   9       73.70      550.27    411.97 o 
 -14  11   9       66.62      468.84    474.42 o 
 -13  11   9     1890.83     2372.21    398.20 o 
 -12  11   9      114.47       76.85    269.19 o 
 -11  11   9     2348.67     2511.47    299.72 o 
 -10  11   9      154.12      214.22    218.15 o 
  -9  11   9     8093.14     7939.14    345.90 o 
  -8  11   9        0.87       53.85    167.05 o 
  -7  11   9      906.97      484.34    127.36 o 
  -6  11   9      297.57      128.39    126.74 o 
  -5  11   9    26805.69    27263.71    538.59 o 
  -4  11   9      842.89     1022.35    132.60 o 
  -3  11   9    11470.08    11248.18    291.80 o 
  -2  11   9       65.29       44.94    114.02 o 
  -1  11   9      150.43      -53.16    142.34 o 
   0  11   9      120.67      199.23    176.92 o 
   1  11   9     8893.54     8980.07    349.98 o 
   2  11   9     4062.80     4133.71    222.64 o 
   3  11   9     2774.52     2908.47    206.05 o 
   4  11   9       10.67     -170.45    170.64 o 
   5  11   9     3229.62     3292.31    246.12 o 
   6  11   9       11.92      141.82    195.35 o 
   7  11   9     3715.01     3831.68    684.75 o 
   8  11   9     1118.69      867.46    532.04 o 
   9  11   9     1021.79     1439.49    292.15 o 
  10  11   9       52.81       85.42    274.98 o 
  11  11   9     3404.99     3706.00    395.75 o 
  12  11   9      127.86      -52.56    414.95 o 
 -14  12   9        7.77     -413.03    485.59 o 
 -13  12   9       30.98      178.60    480.00 o 
 -12  12   9     3396.78     4219.57    580.47 o 
 -11  12   9        3.32      -30.26    290.18 o 
 -10  12   9      721.31     1069.53    270.37 o 
  -9  12   9      446.66      458.26    214.59 o 
  -8  12   9     1347.27     1451.38    200.86 o 
  -7  12   9      906.85     1701.21    183.71 o 
  -6  12   9    10194.73     9099.74    299.03 o 
  -5  12   9        0.38     -104.55    142.18 o 
  -4  12   9      159.96      242.67    131.35 o 
  -3  12   9      504.20      404.15    147.90 o 
  -2  12   9    16553.94    17143.31    541.68 o 
  -1  12   9      233.84      524.65    190.94 o 
   0  12   9      680.96      358.36    179.40 o 
   1  12   9      159.98      272.08    182.66 o 
   2  12   9      202.38      155.46    221.68 o 
   3  12   9     3677.24     3686.46    297.63 o 
   4  12   9       22.00     -109.62    186.57 o 
   5  12   9      392.16      374.58    201.32 o 
   6  12   9     1083.32      900.13    261.50 o 
   7  12   9      267.41      522.44    303.09 o 
   8  12   9       69.12       25.98    262.29 o 
   9  12   9       29.69      613.27    726.03 o 
  10  12   9     2324.85     1802.85    324.53 o 
  11  12   9       19.95      367.38    306.72 o 
  12  12   9      165.26      -72.94    309.08 o 
 -13  13   9     1497.22     2070.71    569.31 o 
 -12  13   9       20.66      982.33    507.91 o 
 -11  13   9     4005.03     4085.61    591.63 o 
 -10  13   9      706.49      507.91    468.84 o 
  -9  13   9     6292.26     6909.56    403.55 o 
  -8  13   9      134.52      393.56    220.35 o 
  -7  13   9      828.95      951.89    186.27 o 
  -6  13   9      299.42      219.54    237.03 o 
  -5  13   9     2942.70     3521.59    251.31 o 
  -4  13   9      784.98      555.12    219.66 o 
  -3  13   9    11538.29    11469.02    598.80 o 
  -2  13   9     1583.51     1694.58    199.07 o 
  -1  13   9    21845.01    21491.43   1026.76 o 
   0  13   9      442.95      427.37    234.54 o 
   1  13   9     5861.55     5593.36    356.78 o 
   2  13   9     1397.15     1594.13    343.87 o 
   3  13   9      622.99      613.53    246.60 o 
   4  13   9      152.54      283.68    210.12 o 
   5  13   9     1303.35     1586.89    237.58 o 
   6  13   9      109.81      400.20    270.79 o 
   7  13   9     3895.43     3709.23    345.89 o 
   8  13   9       29.26      144.57    282.19 o 
   9  13   9     2151.52     1975.37    325.68 o 
  10  13   9       71.24      259.13    314.94 o 
  11  13   9     1461.29     1935.80    356.08 o 
 -12  14   9     1621.20     2796.30    591.63 o 
 -11  14   9       21.11      -39.07    496.75 o 
 -10  14   9      698.27     1038.15    524.66 o 
  -9  14   9      146.77      346.69    369.92 o 
  -8  14   9      336.80      596.59    277.00 o 
  -7  14   9      622.37      342.13    207.34 o 
  -6  14   9      753.19      471.00    220.00 o 
  -5  14   9      256.65      436.34    211.63 o 
  -4  14   9      332.51      345.02    211.64 o 
  -3  14   9     1863.63     2249.92    262.82 o 
  -2  14   9     3651.18     4169.34    309.69 o 
  -1  14   9     1062.92     1226.92    375.17 o 
   0  14   9      252.07      387.25    252.93 o 
   1  14   9        5.63      -49.79    248.93 o 
   2  14   9       12.41     -145.72    250.27 o 
   3  14   9       20.08       40.34    254.20 o 
   4  14   9     1071.00      618.89    392.19 o 
   5  14   9        1.26      -11.57    271.05 o 
   6  14   9       37.29      170.72    277.67 o 
   7  14   9      498.49      688.86    304.95 o 
   8  14   9       34.20      -68.43    296.60 o 
   9  14   9      377.16      490.15    346.23 o 
  10  14   9     2918.10     3200.48    383.40 o 
 -12  15   9       26.42       72.56    541.40 o 
 -11  15   9     1954.66     2478.15    602.79 o 
 -10  15   9       39.54     1021.40    546.98 o 
  -9  15   9      363.58      471.02    383.20 o 
  -8  15   9     1937.50     1695.38    488.37 o 
  -7  15   9      647.98      974.24    419.00 o 
  -6  15   9     2525.98     2820.08    267.68 o 
  -5  15   9     2286.23     1664.46    301.28 o 
  -4  15   9       92.43      427.25    216.73 o 
  -3  15   9      245.78      505.09    306.93 o 
  -2  15   9       50.75      -24.48    243.90 o 
  -1  15   9     2157.31     1961.19    354.38 o 
   0  15   9      154.01       19.74    283.33 o 
   1  15   9     2820.12     2869.99    337.43 o 
   2  15   9     1882.24     1961.59    317.80 o 
   3  15   9      430.07      549.66    278.26 o 
   4  15   9     5279.93     5633.22    409.17 o 
   5  15   9      190.58      312.25    497.35 o 
   6  15   9      276.88       32.71    318.18 o 
   7  15   9      463.74      915.06    436.70 o 
   8  15   9       91.97      287.77    331.83 o 
   9  15   9      803.65     1173.84    513.47 o 
 -11  16   9      432.42     1440.01    597.21 o 
 -10  16   9      111.35     -463.26    524.66 o 
  -9  16   9      943.71      714.42    524.66 o 
  -8  16   9     1534.27     1974.13    453.10 o 
  -7  16   9       31.41      -70.75    278.52 o 
  -6  16   9     1456.29     1548.04    354.47 o 
  -5  16   9      246.49      278.35    240.37 o 
  -4  16   9     1110.22      650.75    288.10 o 
  -3  16   9      604.23      384.04    269.59 o 
  -2  16   9     1307.63     1215.57    286.48 o 
  -1  16   9      222.97      154.10    298.79 o 
   0  16   9       19.34      390.57    453.84 o 
   1  16   9     2556.33     2232.51    455.19 o 
   2  16   9     1649.61     1832.03    379.19 o 
   3  16   9      666.44      932.10    343.36 o 
   4  16   9        8.43      216.62    313.86 o 
   5  16   9      408.34      725.48    333.73 o 
   6  16   9      649.72      450.09    324.86 o 
   7  16   9      410.74     1036.82    350.58 o 
   8  16   9      298.55      209.00    348.04 o 
  -9  17   9       61.28      178.60    580.47 o 
  -8  17   9      116.54      169.18    437.09 o 
  -7  17   9      357.51      573.15    605.57 o 
  -6  17   9     1486.23     1868.95    333.56 o 
  -5  17   9      183.18       50.23    255.13 o 
  -4  17   9      433.57      525.71    295.52 o 
  -3  17   9     4491.98     5144.06    387.54 o 
  -2  17   9      302.34      852.22    325.76 o 
  -1  17   9     4532.04     5100.67    437.24 o 
   0  17   9       10.73       -8.59    405.90 o 
   1  17   9     1041.94      914.11    337.19 o 
   2  17   9      527.69      635.41    342.23 o 
   3  17   9      188.29     -176.75    327.27 o 
   4  17   9      492.15      775.77    717.22 o 
   5  17   9       71.26       -0.24    382.89 o 
   6  17   9      371.82      283.09    392.99 o 
   7  17   9      605.29      398.16    478.42 o 
  -8  18   9      123.38      111.63    597.21 o 
  -7  18   9      185.91     -582.86    582.86 o 
  -6  18   9       64.72      196.01    321.21 o 
  -5  18   9      500.43     1082.62    342.96 o 
  -4  18   9      173.78      239.34    271.14 o 
  -3  18   9      122.14       81.38    313.39 o 
  -2  18   9      964.17      833.01    368.07 o 
  -1  18   9      115.26      168.47    333.56 o 
   0  18   9       23.39      437.24    334.22 o 
   1  18   9       25.16      176.66    347.02 o 
   2  18   9       53.01      359.74    360.03 o 
   3  18   9      188.96      628.72    474.42 o 
   4  18   9        8.26     -583.28    666.98 o 
   5  18   9      287.32     1053.91    374.76 o 
   6  18   9       19.90      715.28    605.59 o 
  -6  19   9     2093.42     2178.74    679.30 o 
  -5  19   9      132.73      415.48    341.39 o 
  -4  19   9      498.16      881.07    305.38 o 
  -3  19   9      553.31      429.66    334.76 o 
  -2  19   9       67.11      905.70    392.28 o 
  -1  19   9      584.79      907.04    374.16 o 
   0  19   9      755.96     1385.72    397.39 o 
   1  19   9      160.02      521.55    378.75 o 
   2  19   9     2788.92     2658.43    547.50 o 
   3  19   9       18.30      669.77    664.19 o 
   4  19   9      993.15      770.23    669.77 o 
  -2  20   9        9.74      711.63    469.45 o 
  -1  20   9      499.46     -313.44    444.19 o 
   0  20   9        7.07      458.60    440.70 o 
 -17   0  10       34.27      189.77    675.35 o 
 -16   0  10      804.36     1389.77    602.79 o 
 -15   0  10       30.98     -491.17    491.17 o 
 -14   0  10     9395.02     9761.92    876.29 o 
 -13   0  10       54.91     -440.94    440.94 o 
 -12   0  10    24355.72    22018.71   1294.89 o 
 -11   0  10      806.00      932.10    390.70 o 
 -10   0  10    36436.06    36249.95   1278.15 o 
  -9   0  10      168.05      240.01    167.08 o 
  -8   0  10    73408.81    71489.95   1826.74 o 
  -7   0  10     1029.85      808.61    120.28 o 
  -6   0  10    13929.03    13453.24    405.84 o 
  -5   0  10      219.69       83.73    111.82 o 
  -4   0  10    81115.98    85708.52   2157.71 o 
  -3   0  10      360.09      395.92     73.75 o 
  -2   0  10   185209.91   196151.53   6030.16 o 
  -1   0  10     1266.01     1288.98    306.98 o 
   0   0  10   287562.63   280465.50   8604.16 o 
   1   0  10     4076.28     3371.18    267.90 o 
   2   0  10    56638.75    55597.26   2263.28 o 
   3   0  10      295.43      529.35    161.86 o 
   4   0  10   207879.91   205230.64   5164.43 o 
   5   0  10     1770.79     1685.62    184.18 o 
   6   0  10     1930.63     3354.68    614.42 o 
   7   0  10      327.13      514.64    186.10 o 
   8   0  10    10704.41    10794.32    403.13 o 
   9   0  10      145.52     -185.16    185.16 o 
  10   0  10     5508.34     5590.85    520.54 o 
  11   0  10        1.00       32.70    232.41 o 
  12   0  10     6249.53     6377.39    412.84 o 
  13   0  10       77.13     -150.70    507.91 o 
  14   0  10     5384.79     6334.92    876.29 o 
  15   0  10      229.93      256.74    669.77 o 
 -17   1  10       43.34     -125.22    452.58 o 
 -16   1  10        4.69      179.01    436.09 o 
 -15   1  10     1050.43      545.59    544.19 o 
 -14   1  10      542.78      520.79    358.56 o 
 -13   1  10     1268.68     1139.05    356.76 o 
 -12   1  10       13.06       44.65    280.22 o 
 -11   1  10      360.83      480.80    277.21 o 
 -10   1  10       11.29      -23.44    105.04 o 
  -9   1  10     8249.46     8439.58    408.47 o 
  -8   1  10      876.64      812.94    101.14 o 
  -7   1  10     5323.48     5534.09    164.67 o 
  -6   1  10      212.45       88.16     69.85 o 
  -5   1  10     9391.96     9326.33    218.96 o 
  -4   1  10     2231.45     2070.71    189.77 o 
  -3   1  10     9214.23     8909.49    213.74 o 
  -2   1  10      112.43       96.14    110.21 o 
  -1   1  10    25968.69    26148.90    698.99 o 
   0   1  10     7566.52     7567.88    289.29 o 
   1   1  10    31785.11    31869.43    844.68 o 
   2   1  10      327.15      513.49    184.18 o 
   3   1  10     2083.86     3812.22    198.67 o 
   4   1  10     1676.38     1711.10    120.25 o 
   5   1  10      951.90     1215.70    124.23 o 
   6   1  10     2500.39     2467.64    125.73 o 
   7   1  10      293.23      208.29    158.92 o 
   8   1  10      267.19      434.07    121.96 o 
   9   1  10       49.85     -123.68    123.68 o 
  10   1  10      362.31      561.60    159.85 o 
  11   1  10        6.69     -158.71    158.71 o 
  12   1  10        6.92     -173.91    173.91 o 
  13   1  10        3.50     -347.26    347.26 o 
  14   1  10      124.11     -187.16    429.77 o 
  15   1  10      137.05      -65.49    465.25 o 
 -17   2  10        1.71      116.56    458.25 o 
 -16   2  10       26.88      162.85    700.47 o 
 -15   2  10      170.70     -339.17    392.68 o 
 -14   2  10     2478.43     2886.26    413.50 o 
 -13   2  10       32.75       62.05    343.26 o 
 -12   2  10      635.94      847.28    360.00 o 
 -11   2  10      270.02      495.60    304.19 o 
 -10   2  10     3291.89     3165.82    259.43 o 
  -9   2  10     1516.74     1732.62    100.70 o 
  -8   2  10    12104.69    11210.55    220.46 o 
  -7   2  10     3121.31     3339.81    111.48 o 
  -6   2  10    19605.65    20566.21    399.77 o 
  -5   2  10     3826.54     4120.09    154.53 o 
  -4   2  10    39972.67    42114.03    630.95 o 
  -3   2  10      865.27      955.77    138.29 o 
  -2   2  10       27.51      -59.30     61.19 o 
  -1   2  10    11962.68    12345.39    286.81 o 
   0   2  10     3625.67     3768.96    172.12 o 
   1   2  10     1429.77     1419.16    153.32 o 
   2   2  10     3225.82     3060.94    139.37 o 
   3   2  10     1608.84     1583.11    105.65 o 
   4   2  10     9510.19     9727.58    259.10 o 
   5   2  10     2089.05     2323.63    155.02 o 
   6   2  10     1953.35     2163.47    158.18 o 
   7   2  10      109.17      852.17    123.27 o 
   8   2  10     4413.34     3804.58    182.68 o 
   9   2  10      741.55      773.46    138.61 o 
  10   2  10     1934.68     2473.03    185.41 o 
  11   2  10      457.02      453.85    181.92 o 
  12   2  10     2226.45     2447.20    218.61 o 
  13   2  10      165.91     -155.81    622.33 o 
  14   2  10     2425.47     1848.67    459.67 o 
  15   2  10       51.48      -33.49    653.03 o 
 -17   3  10      680.77      122.69    461.71 o 
 -16   3  10      202.95      288.95    402.78 o 
 -15   3  10     1713.98     1570.13    428.83 o 
 -14   3  10      185.21      -27.00    426.98 o 
 -13   3  10     2119.11     2126.90    370.42 o 
 -12   3  10      189.54     -186.68    385.12 o 
 -11   3  10       99.65      -57.15    164.47 o 
 -10   3  10       14.28      562.66    103.97 o 
  -9   3  10     2154.75     1988.10    147.88 o 
  -8   3  10      523.58      660.80     78.91 o 
  -7   3  10    18675.41    18827.87    331.40 o 
  -6   3  10     2516.67     2328.73     85.70 o 
  -5   3  10     9977.50    10702.33    193.21 o 
  -4   3  10    15818.08    15796.34    280.15 o 
  -3   3  10     5545.73     7729.40    351.16 o 
  -2   3  10     3944.35     4125.87    144.45 o 
  -1   3  10     8669.33     8704.18    225.57 o 
   0   3  10     9762.68     9869.58    249.17 o 
   1   3  10      643.11      534.53    107.95 o 
   2   3  10       56.06       59.49     97.42 o 
   3   3  10    46035.93    45530.83    930.41 o 
   4   3  10      480.14     1004.27    174.14 o 
   5   3  10    12094.74    12127.27    313.10 o 
   6   3  10    12023.67    11619.92    383.47 o 
   7   3  10     1152.86     1066.63    114.24 o 
   8   3  10      264.06      219.91    129.72 o 
   9   3  10      853.91      854.94    185.96 o 
  10   3  10      181.28      324.40    150.60 o 
  11   3  10      143.08      265.83    260.97 o 
  12   3  10      505.08      173.31    196.71 o 
  13   3  10     1102.00     1266.80    404.40 o 
  14   3  10       60.17      531.04    530.24 o 
 -17   4  10      111.78      -31.85    527.44 o 
 -16   4  10      824.06      885.58    706.05 o 
 -15   4  10        1.40      -45.48    717.22 o 
 -14   4  10     2428.53     1969.85    396.51 o 
 -13   4  10        8.52        6.73    217.33 o 
 -12   4  10    11820.45    11767.33    463.47 o 
 -11   4  10       97.25      -69.37    183.13 o 
 -10   4  10      471.47      428.62    134.45 o 
  -9   4  10     3147.97     3404.11    117.64 o 
  -8   4  10    12680.05    12446.67    246.06 o 
  -7   4  10      108.91       81.69     68.30 o 
  -6   4  10    47892.05    47561.11    720.40 o 
  -5   4  10     2774.73     2743.64     98.57 o 
  -4   4  10    42816.95    44067.69    759.43 o 
  -3   4  10      632.07      845.95     98.07 o 
  -2   4  10    95807.16    96717.88   1614.71 o 
  -1   4  10      339.83      312.56     80.27 o 
   0   4  10      266.11      470.11    145.81 o 
   1   4  10     3818.59     3452.00    186.15 o 
   2   4  10      291.72       81.00     89.00 o 
   3   4  10     5171.93     5100.69    181.20 o 
   4   4  10      107.97      165.44     95.46 o 
   5   4  10      122.17      108.16    101.14 o 
   6   4  10    59425.20    59443.26   1113.67 o 
   7   4  10       45.29      161.45    124.07 o 
   8   4  10     5759.76     5754.34    227.13 o 
   9   4  10        4.54      113.38    139.43 o 
  10   4  10     4126.38     4501.99    233.08 o 
  11   4  10      520.44      994.88    203.92 o 
  12   4  10     1730.64     1788.72    233.95 o 
  13   4  10      294.72      368.21    314.36 o 
  14   4  10      329.26      -57.05    410.22 o 
 -16   5  10      127.41     -356.15    416.03 o 
 -15   5  10       83.60      235.61    397.68 o 
 -14   5  10       69.35      143.83    232.52 o 
 -13   5  10     4235.29     4854.31    508.76 o 
 -12   5  10     5102.64     4723.85    301.89 o 
 -11   5  10     5578.87     6342.83    682.01 o 
 -10   5  10      257.65      720.37    148.18 o 
  -9   5  10      446.28      475.00    110.33 o 
  -8   5  10      370.65      451.65     85.73 o 
  -7   5  10        2.05       -4.15     66.59 o 
  -6   5  10     6105.86     5929.64    144.10 o 
  -5   5  10     4856.13     4881.88    164.39 o 
  -4   5  10       46.23      221.45     91.81 o 
  -3   5  10     5922.80     6183.18    170.34 o 
  -2   5  10     6557.17     6378.55    182.08 o 
  -1   5  10    58234.40    58625.69   1077.16 o 
   0   5  10    19655.71    19208.98    435.73 o 
   1   5  10      808.88      854.53    104.63 o 
   2   5  10      674.62      618.05    105.81 o 
   3   5  10    13698.09    13150.57    501.29 o 
   4   5  10    12198.22    13986.03    479.90 o 
   5   5  10      246.44      159.63    128.82 o 
   6   5  10      109.93       88.12    107.95 o 
   7   5  10     1570.04     1869.50    165.74 o 
   8   5  10        2.94      126.68    139.43 o 
   9   5  10       12.26       33.89    155.00 o 
  10   5  10     1320.05     1356.81    212.64 o 
  11   5  10      826.98     1154.97    220.47 o 
  12   5  10     1044.55      933.94    268.80 o 
  13   5  10      469.10      129.20    327.29 o 
  14   5  10      383.09      842.80    675.35 o 
 -16   6  10      332.59      372.57    441.78 o 
 -15   6  10      134.13      282.43    249.22 o 
 -14   6  10        2.51     -284.88    353.94 o 
 -13   6  10      115.35      326.19    227.06 o 
 -12   6  10       56.27      223.47    221.77 o 
 -11   6  10     5006.96     5014.84    309.80 o 
 -10   6  10     1054.50     1106.46    172.87 o 
  -9   6  10    18022.02    18480.99    403.75 o 
  -8   6  10    10587.02    10870.93    238.12 o 
  -7   6  10     1689.70     1746.04    104.37 o 
  -6   6  10    14157.90    14057.42    295.38 o 
  -5   6  10     1019.50     1176.97    118.12 o 
  -4   6  10     2556.85     2742.89    136.04 o 
  -3   6  10     5442.21     5559.15    176.51 o 
  -2   6  10       58.92       74.05     95.55 o 
  -1   6  10     3909.48     3648.27    159.04 o 
   0   6  10    21112.06    21561.85    442.27 o 
   1   6  10    91606.43    90970.45   1817.01 o 
   2   6  10       53.67      137.79    103.33 o 
   3   6  10    31985.70    32171.13    695.44 o 
   4   6  10     2584.88     2893.66    297.17 o 
   5   6  10     2234.41     2255.71    174.31 o 
   6   6  10     6011.75     6047.78    231.27 o 
   7   6  10      813.40      796.41    144.80 o 
   8   6  10       58.41       19.15    146.08 o 
   9   6  10      234.54      171.21    197.60 o 
  10   6  10      453.33      294.24    208.12 o 
  11   6  10     2492.31     2930.98    266.27 o 
  12   6  10     3283.30     3559.83    282.91 o 
  13   6  10     1448.51     1075.60    354.04 o 
  14   6  10       28.07     -167.44    591.63 o 
 -16   7  10       37.73     -423.92    423.92 o 
 -15   7  10      100.66      114.84    262.42 o 
 -14   7  10     1770.73     1535.52    273.04 o 
 -13   7  10       36.22      286.24    243.66 o 
 -12   7  10      902.15      695.20    231.50 o 
 -11   7  10      262.67     -121.82    211.63 o 
 -10   7  10     1774.49     2077.72    218.32 o 
  -9   7  10      109.92      120.36    120.05 o 
  -8   7  10     8706.10     9038.45    238.50 o 
  -7   7  10     1366.23     1749.48    131.55 o 
  -6   7  10      520.02      695.99    103.68 o 
  -5   7  10     5356.47     5078.07    170.39 o 
  -4   7  10     1159.21     1661.95    175.39 o 
  -3   7  10     2416.42     2407.63    130.23 o 
  -2   7  10    23525.76    23995.78    489.88 o 
  -1   7  10      255.07      163.30     91.33 o 
   0   7  10    18161.60    17735.88    382.12 o 
   1   7  10      690.06      799.41    118.76 o 
   2   7  10     5152.84     4810.03    277.51 o 
   3   7  10      804.95      687.79    128.98 o 
   4   7  10    11476.19    11726.22    289.67 o 
   5   7  10     3128.53     3582.94    240.51 o 
   6   7  10     1733.39     2151.58    197.30 o 
   7   7  10     7263.89     7661.56    356.83 o 
   8   7  10     2629.39     2578.97    236.15 o 
   9   7  10     1790.52     1750.40    235.28 o 
  10   7  10       12.04     -199.53    211.93 o 
  11   7  10      971.47      850.03    248.29 o 
  12   7  10      437.60      193.64    314.02 o 
  13   7  10      149.15      534.18    454.88 o 
  14   7  10      133.75     -334.89    664.19 o 
 -16   8  10      330.58      119.26    616.75 o 
 -15   8  10      292.62      304.81    296.51 o 
 -14   8  10      754.02      937.22    282.82 o 
 -13   8  10      941.83      927.26    265.14 o 
 -12   8  10      222.80      213.02    240.97 o 
 -11   8  10     6867.80     5969.17    353.42 o 
 -10   8  10     2232.68     2275.04    219.57 o 
  -9   8  10       90.48      103.81    147.84 o 
  -8   8  10     1122.85     1160.36    141.26 o 
  -7   8  10      430.04      248.01    114.78 o 
  -6   8  10      264.34       90.39    116.79 o 
  -5   8  10      726.95      446.05    103.02 o 
  -4   8  10    19458.28    19664.29    443.30 o 
  -3   8  10     1777.81     1849.93    181.34 o 
  -2   8  10      411.19      395.37    178.05 o 
  -1   8  10     8049.90     7222.80    214.85 o 
   0   8  10     9243.48     9408.97    349.04 o 
   1   8  10    11962.86    12603.27    300.79 o 
   2   8  10     2927.71     2795.65    127.02 o 
   3   8  10     1644.43     1871.23    158.69 o 
   4   8  10      993.49     1187.08    104.42 o 
   5   8  10      312.64      281.07    140.02 o 
   6   8  10     1068.26      998.20    158.59 o 
   7   8  10      393.17      692.31    155.80 o 
   8   8  10     4718.56     4596.75    303.55 o 
   9   8  10      641.49      450.63    230.60 o 
  10   8  10       60.79      120.19    228.54 o 
  11   8  10     1263.10     1269.98    263.49 o 
  12   8  10     1337.33     2039.34    525.41 o 
  13   8  10     1739.71     1527.82    421.27 o 
 -15   9  10      146.97      438.24    289.83 o 
 -14   9  10      963.53      828.79    309.04 o 
 -13   9  10       16.98        6.29    260.34 o 
 -12   9  10      374.52      387.21    256.95 o 
 -11   9  10      199.83       25.87    238.15 o 
 -10   9  10     3914.30     3670.52    294.69 o 
  -9   9  10     3182.27     3191.70    206.28 o 
  -8   9  10     5443.75     5478.12    353.35 o 
  -7   9  10     1137.37     1593.46    124.78 o 
  -6   9  10     2525.34     2524.22    177.43 o 
  -5   9  10     8294.72     8309.57    231.93 o 
  -4   9  10      808.14     1145.73    122.28 o 
  -3   9  10     6702.95     7035.64    274.98 o 
  -2   9  10    14663.95    14041.07    334.99 o 
  -1   9  10     1795.44     2067.39    140.53 o 
   0   9  10      768.17      793.01    111.49 o 
   1   9  10       52.12       29.40    131.26 o 
   2   9  10    19814.08    18711.79    467.39 o 
   3   9  10     3558.04     3486.10    192.26 o 
   4   9  10      184.15       75.33    146.22 o 
   5   9  10     1022.25      888.98    163.43 o 
   6   9  10     4522.79     5036.40    237.31 o 
   7   9  10     2961.44     3301.02    284.94 o 
   8   9  10      199.50      352.40    333.01 o 
   9   9  10       52.13      135.14    234.18 o 
  10   9  10      605.65      429.07    257.14 o 
  11   9  10     1165.73     1315.78    291.46 o 
  12   9  10     1836.79     1347.65    301.98 o 
  13   9  10      141.61      225.11    890.24 o 
 -15  10  10      760.20      695.00    387.91 o 
 -14  10  10        0.77      -44.38    299.74 o 
 -13  10  10        0.24       18.49    354.79 o 
 -12  10  10      210.79      -51.18    340.95 o 
 -11  10  10      970.15      987.19    263.51 o 
 -10  10  10      520.58      596.48    305.38 o 
  -9  10  10     5481.11     5442.19    379.44 o 
  -8  10  10      824.65      863.05    157.80 o 
  -7  10  10     6879.67     6231.77    207.53 o 
  -6  10  10       64.75       -0.07    117.96 o 
  -5  10  10     1853.37     2122.19    217.37 o 
  -4  10  10       36.43       51.81    127.88 o 
  -3  10  10      465.20      820.74    126.28 o 
  -2  10  10     3962.97     3764.75    169.15 o 
  -1  10  10     4694.04     4666.42    192.62 o 
   0  10  10      200.14      196.48     99.98 o 
   1  10  10    12450.38    13138.39    375.25 o 
   2  10  10      606.35      672.65    155.08 o 
   3  10  10     3831.20     3962.93    216.01 o 
   4  10  10      100.80      260.35    193.88 o 
   5  10  10     1868.56     1838.49    241.89 o 
   6  10  10      146.62      194.94    182.22 o 
   7  10  10        0.26      134.77    225.72 o 
   8  10  10      170.38     -140.53    236.34 o 
   9  10  10      329.65      205.77    257.32 o 
  10  10  10      409.10      796.33    280.91 o 
  11  10  10      187.73      157.32    284.87 o 
  12  10  10       69.46     -282.27    282.27 o 
 -14  11  10        8.83     -190.37    373.85 o 
 -13  11  10      149.69      718.86    304.50 o 
 -12  11  10      562.78      -45.27    319.83 o 
 -11  11  10       66.95      171.73    257.79 o 
 -10  11  10     6849.77     6366.95    372.03 o 
  -9  11  10      495.02      332.72    201.74 o 
  -8  11  10     4076.42     3974.81    216.46 o 
  -7  11  10       78.21      102.41    131.55 o 
  -6  11  10     1001.54     1258.86    178.59 o 
  -5  11  10     1656.75     1638.52    147.27 o 
  -4  11  10    17235.39    17669.23    386.57 o 
  -3  11  10      402.19      195.85    124.93 o 
  -2  11  10        5.17     -102.39    123.15 o 
  -1  11  10     3744.10     3550.48    169.28 o 
   0  11  10     3729.70     3683.21    234.93 o 
   1  11  10       91.89      104.38    158.37 o 
   2  11  10    45090.57    44788.82    974.83 o 
   3  11  10     2751.27     2688.24    226.97 o 
   4  11  10       81.03     -160.64    160.64 o 
   5  11  10       50.76       24.72    200.48 o 
   6  11  10     1781.56     2054.98    280.45 o 
   7  11  10      507.88      753.97    258.47 o 
   8  11  10       19.54     -248.17    248.17 o 
   9  11  10       43.22      277.70    270.12 o 
  10  11  10      588.21      791.50    297.53 o 
  11  11  10      840.14      394.68    327.20 o 
  12  11  10     1417.30     1535.88    338.01 o 
 -14  12  10        9.80     1211.17    535.82 o 
 -13  12  10     2515.40     2313.89    421.95 o 
 -12  12  10        7.94     -321.13    491.17 o 
 -11  12  10      397.71      690.76    283.32 o 
 -10  12  10      202.96     -170.47    252.03 o 
  -9  12  10      231.06      326.92    219.50 o 
  -8  12  10       31.33     -167.39    167.39 o 
  -7  12  10     2774.79     2762.00    207.68 o 
  -6  12  10       96.53      241.00    139.55 o 
  -5  12  10       60.25      -91.97    135.52 o 
  -4  12  10       37.64      116.76    136.47 o 
  -3  12  10    17953.83    17487.96    507.23 o 
  -2  12  10     1061.99     1060.67    178.31 o 
  -1  12  10     9213.45     9649.75    384.06 o 
   0  12  10      264.45      242.33    169.82 o 
   1  12  10     4297.83     4138.08    235.76 o 
   2  12  10      118.68       92.05    167.43 o 
   3  12  10      600.05      608.94    195.85 o 
   4  12  10      522.02      839.89    211.76 o 
   5  12  10     4250.34     4239.99    283.74 o 
   6  12  10      210.51      644.45    265.19 o 
   7  12  10       20.77     -174.89    261.52 o 
   8  12  10       39.75       13.14    267.45 o 
   9  12  10     1764.13     2105.75    328.75 o 
  10  12  10      920.17     1372.04    326.49 o 
  11  12  10     1469.65     1168.64    329.56 o 
 -13  13  10       26.87       39.07    519.07 o 
 -12  13  10      214.63      357.22    496.75 o 
 -11  13  10       40.75      346.05    463.26 o 
 -10  13  10     2505.64     2015.51    366.98 o 
  -9  13  10       20.26      219.24    232.19 o 
  -8  13  10     9396.25     8576.27    396.46 o 
  -7  13  10       62.28      -39.46    178.84 o 
  -6  13  10      621.86      795.60    178.17 o 
  -5  13  10      311.14      631.71    207.85 o 
  -4  13  10     2632.63     2378.07    196.00 o 
  -3  13  10     1592.79     1521.58    182.37 o 
  -2  13  10      267.20      253.03    184.61 o 
  -1  13  10      184.07      219.99    182.05 o 
   0  13  10     9114.75     9000.01    334.14 o 
   1  13  10      186.91      110.62    201.28 o 
   2  13  10     1418.78     1839.82    233.18 o 
   3  13  10      343.04      319.02    217.21 o 
   4  13  10     6127.33     6455.17    559.97 o 
   5  13  10       83.87      -68.68    223.65 o 
   6  13  10       20.12      113.80    275.22 o 
   7  13  10      251.96      630.55    289.39 o 
   8  13  10      537.45      547.74    301.35 o 
   9  13  10      222.86      175.22    303.61 o 
  10  13  10     1208.13     1488.50    344.58 o 
  11  13  10       72.88     -359.78    369.45 o 
 -12  14  10       49.79       83.72    496.75 o 
 -11  14  10      163.63     -362.80    491.17 o 
 -10  14  10       66.74      770.23    502.33 o 
  -9  14  10      232.15      602.79    507.91 o 
  -8  14  10       50.62      -68.57    245.74 o 
  -7  14  10     1035.04     1069.53    316.61 o 
  -6  14  10     2557.86     2547.14    253.36 o 
  -5  14  10     2676.59     2429.42    244.71 o 
  -4  14  10     1647.95     2121.85    237.00 o 
  -3  14  10      741.71     1236.45    219.41 o 
  -2  14  10       34.33     -216.20    216.20 o 
  -1  14  10     1921.37     1324.72    261.82 o 
   0  14  10       28.57      -68.45    220.74 o 
   1  14  10       38.11      -30.84    217.90 o 
   2  14  10      254.39      201.91    255.90 o 
   3  14  10      821.53      722.78    237.00 o 
   4  14  10      471.44      627.10    273.10 o 
   5  14  10      802.38     1020.93    297.16 o 
   6  14  10     1440.56     1513.17    308.75 o 
   7  14  10      297.73      -54.26    299.53 o 
   8  14  10      178.59      108.17    297.81 o 
   9  14  10       24.81     -209.73    310.74 o 
  10  14  10        0.59     -118.19    424.69 o 
 -11  15  10       57.45      781.40    546.98 o 
 -10  15  10      405.39     -200.93    507.91 o 
  -9  15  10       49.66      424.19    480.00 o 
  -8  15  10     3793.91     3731.33    932.10 o 
  -7  15  10      105.46      359.59    269.67 o 
  -6  15  10    12015.91    11594.77    433.02 o 
  -5  15  10      781.11      473.22    230.98 o 
  -4  15  10      467.99      456.87    230.86 o 
  -3  15  10      132.03      248.41    225.73 o 
  -2  15  10     2779.27     2485.95    282.70 o 
  -1  15  10       35.52       32.54    243.30 o 
   0  15  10    10873.99    10259.11    440.24 o 
   1  15  10        9.98       92.37    239.72 o 
   2  15  10      423.35      424.50    243.89 o 
   3  15  10       31.59      404.41    392.41 o 
   4  15  10     7594.07     7703.66    395.20 o 
   5  15  10       35.02     -211.29    364.60 o 
   6  15  10      470.92      481.18    306.44 o 
   7  15  10      290.94      365.35    324.13 o 
   8  15  10      307.90      712.38    334.61 o 
   9  15  10       18.24     -195.13    328.38 o 
 -10  16  10       52.27     -240.00    541.40 o 
  -9  16  10     1047.09      591.63    558.14 o 
  -8  16  10      691.28      552.73    361.58 o 
  -7  16  10      143.01     -245.40    281.83 o 
  -6  16  10       87.12      -37.21    287.02 o 
  -5  16  10     2093.84     2048.96    276.84 o 
  -4  16  10     1163.86     1938.54    272.85 o 
  -3  16  10     3541.04     3674.52    301.02 o 
  -2  16  10       17.71      -96.69    264.03 o 
  -1  16  10      492.70      191.81    273.87 o 
   0  16  10      924.82      308.22    265.61 o 
   1  16  10       57.00       48.58    261.75 o 
   2  16  10     1202.47     1809.70    280.29 o 
   3  16  10      250.86      696.77    277.31 o 
   4  16  10     1180.37     1363.39    344.38 o 
   5  16  10      129.98      505.44    334.55 o 
   6  16  10      387.21      545.34    342.30 o 
   7  16  10        2.64      389.75    350.87 o 
   8  16  10      171.66      232.53    521.86 o 
  -9  17  10       20.63      586.05    552.56 o 
  -8  17  10        5.10      340.47    574.89 o 
  -7  17  10     1123.88     1612.61    402.05 o 
  -6  17  10       21.91     -266.19    298.73 o 
  -5  17  10      716.28      568.40    271.27 o 
  -4  17  10     1619.93     2117.74    291.11 o 
  -3  17  10     1004.72      448.05    296.88 o 
  -2  17  10      435.08      546.95    296.04 o 
  -1  17  10     3113.52     3511.85    343.45 o 
   0  17  10      426.74       24.22    283.44 o 
   1  17  10      644.76      493.06    294.34 o 
   2  17  10     2201.06     3133.56    576.01 o 
   3  17  10     1675.55     2133.11    321.08 o 
   4  17  10        5.98      528.38    646.38 o 
   5  17  10     1864.72     1861.13    384.01 o 
   6  17  10      607.85      980.64    368.98 o 
   7  17  10      288.56       53.43    412.33 o 
  -8  18  10      197.30     -100.46    563.72 o 
  -7  18  10       21.35     -365.33    365.33 o 
  -6  18  10      240.54       72.93    329.03 o 
  -5  18  10       12.26      -16.49    316.02 o 
  -4  18  10     2868.60     2933.05    327.14 o 
  -3  18  10       27.68      646.24    305.75 o 
  -2  18  10       28.37      163.32    311.10 o 
  -1  18  10      221.68      463.52    298.81 o 
   0  18  10     1085.20     1120.47    319.38 o 
   1  18  10      255.84      644.89    318.17 o 
   2  18  10       42.83      101.76    309.89 o 
   3  18  10       18.93      -12.62    370.70 o 
   4  18  10      157.83      974.96    635.00 o 
   5  18  10      414.92      881.87    434.14 o 
  -6  19  10      735.39      579.55    423.10 o 
  -5  19  10        2.07      233.60    333.04 o 
  -4  19  10       28.61      -99.84    286.62 o 
  -3  19  10       72.27     -177.46    320.91 o 
  -2  19  10      659.84      903.43    465.64 o 
  -1  19  10     1030.16     1320.42    394.75 o 
   0  19  10      158.74       94.44    318.84 o 
   1  19  10      316.51      487.28    324.33 o 
   2  19  10     1002.92     1282.53    324.37 o 
   3  19  10      526.43      840.78    452.02 o 
 -17   1  11        0.31     -664.19    664.19 o 
 -16   1  11       42.94        9.68    513.49 o 
 -15   1  11      158.12     1001.41    527.44 o 
 -14   1  11     3783.06     3233.51    530.24 o 
 -13   1  11      137.90      332.86    325.15 o 
 -12   1  11     3115.57     3218.29    369.00 o 
 -11   1  11      122.52     -127.95    262.43 o 
 -10   1  11     2831.21     3065.03    210.97 o 
  -9   1  11       16.75      -84.70     84.70 o 
  -8   1  11     9477.76     9702.33    241.35 o 
  -7   1  11      364.34      489.75     86.04 o 
  -6   1  11    28216.85    27742.72    534.03 o 
  -5   1  11      115.77       43.23     64.06 o 
  -4   1  11    99878.03   101580.30   2224.80 o 
  -3   1  11      544.50      523.16     73.51 o 
  -2   1  11    41913.68    40870.76   1063.13 o 
  -1   1  11     2706.43     3348.86    284.66 o 
   0   1  11   138981.97   146773.64   3687.36 o 
   1   1  11     3799.55     3501.09    171.48 o 
   2   1  11     1897.14     1142.08    123.28 o 
   3   1  11      419.11      540.30    118.18 o 
   4   1  11     5716.68     5952.35    262.07 o 
   5   1  11      113.90      115.43     90.98 o 
   6   1  11     2354.86     2431.88    147.86 o 
   7   1  11       20.69      403.96    133.05 o 
   8   1  11    13122.77    12622.33    352.68 o 
   9   1  11      209.23      217.25    128.82 o 
  10   1  11       57.46      147.42    134.46 o 
  11   1  11     1147.28     1298.03    189.18 o 
  12   1  11      366.31      420.13    194.10 o 
  13   1  11      450.55      812.54    468.84 o 
  14   1  11      911.52      863.04    453.66 o 
 -17   2  11       51.54     -383.15    457.77 o 
 -16   2  11       98.13     -255.45    421.17 o 
 -15   2  11      160.08     -278.02    377.90 o 
 -14   2  11        5.80      364.73    355.85 o 
 -13   2  11      637.87      528.69    351.63 o 
 -12   2  11      772.94      873.62    305.85 o 
 -11   2  11     5907.64     5830.14    422.07 o 
 -10   2  11      144.79     1472.86    274.27 o 
  -9   2  11    12713.68    12515.06    265.65 o 
  -8   2  11      101.26       81.02     67.08 o 
  -7   2  11    11050.20    11291.13    223.06 o 
  -6   2  11     2802.51     2526.49    117.60 o 
  -5   2  11     4315.40     4481.44    192.03 o 
  -4   2  11     9498.76     9854.30    204.74 o 
  -3   2  11    14452.96    14386.40    353.00 o 
  -2   2  11     1307.74     1034.01     98.98 o 
  -1   2  11    37823.58    35297.06    932.98 o 
   0   2  11     1045.25      975.60    157.59 o 
   1   2  11    22089.10    19740.61    555.46 o 
   2   2  11     5342.82     5342.51    228.96 o 
   3   2  11     9846.74     9774.50    298.29 o 
   4   2  11     2153.41     1972.06    174.32 o 
   5   2  11     5620.70     5924.02    186.52 o 
   6   2  11       43.84       71.49     99.84 o 
   7   2  11        7.02       20.89    123.77 o 
   8   2  11     1845.43     1435.54    152.22 o 
   9   2  11     7161.36     8339.02    320.34 o 
  10   2  11        3.27      516.55    156.53 o 
  11   2  11     5217.41     5246.23    343.19 o 
  12   2  11      307.53      456.21    269.07 o 
  13   2  11     2390.02     2036.07    541.40 o 
  14   2  11       28.84      228.83    422.30 o 
 -17   3  11      220.37     -475.26    475.26 o 
 -16   3  11     3659.09     3612.08    529.50 o 
 -15   3  11       27.98     -325.21    384.06 o 
 -14   3  11      316.00     -163.07    457.68 o 
 -13   3  11        1.36      108.40    309.80 o 
 -12   3  11     6191.86     5428.40    438.02 o 
 -11   3  11      460.95      717.93    188.23 o 
 -10   3  11     1032.35     1191.67    189.40 o 
  -9   3  11      819.50      796.68     90.18 o 
  -8   3  11     5502.42     5564.99    149.18 o 
  -7   3  11     7907.71     9632.35    368.91 o 
  -6   3  11     2642.46     2658.25    113.66 o 
  -5   3  11      856.09      905.41     73.35 o 
  -4   3  11    54534.25    55190.03    936.98 o 
  -3   3  11      329.01      255.19     64.41 o 
  -2   3  11     2113.34     1908.40    106.68 o 
  -1   3  11     1460.81     1362.40    142.38 o 
   0   3  11    33374.30    32589.87    755.68 o 
   1   3  11      211.35      464.22    287.44 o 
   2   3  11    35106.31    33868.07    798.07 o 
   3   3  11     2744.71     2977.01    309.35 o 
   4   3  11      383.24      422.68    119.16 o 
   5   3  11      659.30      703.65    111.35 o 
   6   3  11     4705.80     5230.62    365.38 o 
   7   3  11       60.76      318.66    145.63 o 
   8   3  11     4021.52     4026.80    197.55 o 
   9   3  11      325.42      259.94    145.04 o 
  10   3  11     2142.61     2185.20    200.24 o 
  11   3  11       30.57     -194.97    194.97 o 
  12   3  11     4952.54     4790.49    363.47 o 
  13   3  11        8.32      498.19    428.20 o 
  14   3  11       48.74     -423.92    423.92 o 
 -17   4  11      434.64      645.80    492.66 o 
 -16   4  11      515.54     1113.09    469.21 o 
 -15   4  11      497.12      670.24    419.64 o 
 -14   4  11      222.27      -46.66    390.70 o 
 -13   4  11      451.16      420.20    332.64 o 
 -12   4  11      854.81      627.91    217.02 o 
 -11   4  11     2003.74     1989.02    243.86 o 
 -10   4  11     2184.64     2241.52    219.52 o 
  -9   4  11     6715.69     6379.94    223.27 o 
  -8   4  11     1529.40     1572.18    106.37 o 
  -7   4  11     6172.70     6828.59    191.91 o 
  -6   4  11    15037.58    14261.91    283.62 o 
  -5   4  11    36160.19    34465.18    605.77 o 
  -4   4  11    13264.60    13600.85    275.58 o 
  -3   4  11    17168.71    17635.86    337.97 o 
  -2   4  11     6976.96     6868.43    228.70 o 
  -1   4  11    25282.91    25329.20    606.31 o 
   0   4  11     1515.89     1359.92    121.78 o 
   1   4  11     3742.71     4031.30    165.62 o 
   2   4  11     7494.29     7429.36    258.46 o 
   3   4  11     9296.52     9290.90    295.18 o 
   4   4  11     3257.92     3122.67    237.61 o 
   5   4  11      997.27     1198.96    149.28 o 
   6   4  11     8879.54     9426.42    430.48 o 
   7   4  11    16778.00    15442.11    399.26 o 
   8   4  11       80.23      -34.78    157.53 o 
   9   4  11       85.68       19.63    146.64 o 
  10   4  11      113.17      155.56    168.75 o 
  11   4  11     2508.30     2469.19    244.95 o 
  12   4  11     1345.96     1056.84    303.04 o 
  13   4  11        9.19     -318.15    318.15 o 
  14   4  11      214.10      262.60    471.02 o 
 -16   5  11      578.22      115.44    422.07 o 
 -15   5  11       32.97     -378.32    378.32 o 
 -14   5  11       23.15      245.10    320.88 o 
 -13   5  11      477.54      179.04    222.20 o 
 -12   5  11    11204.44    10374.03    441.88 o 
 -11   5  11      526.63      761.70    213.95 o 
 -10   5  11     1733.75     1729.65    280.07 o 
  -9   5  11     3064.09     3430.32    148.23 o 
  -8   5  11     4572.29     5193.01    179.27 o 
  -7   5  11       12.49       50.63     85.47 o 
  -6   5  11     1990.07     1986.00    119.29 o 
  -5   5  11      376.74      458.14     84.19 o 
  -4   5  11      261.26      225.83     80.22 o 
  -3   5  11     3504.55     3576.57    138.82 o 
  -2   5  11    11732.88    12030.83    279.08 o 
  -1   5  11     7862.34     7668.67    263.49 o 
   0   5  11   126192.56   123921.13   2446.31 o 
   1   5  11     6260.60     6131.17    327.91 o 
   2   5  11    15214.81    14705.61    361.10 o 
   3   5  11     3275.98     3220.37    156.30 o 
   4   5  11     4447.12     4054.95    202.63 o 
   5   5  11      832.59      991.41    152.63 o 
   6   5  11     5464.42     5067.67    344.35 o 
   7   5  11      840.73      749.66    165.39 o 
   8   5  11       20.91      -12.81    142.06 o 
   9   5  11      864.31      857.83    221.97 o 
  10   5  11     4896.82     5145.01    298.77 o 
  11   5  11      718.63      876.12    223.80 o 
  12   5  11     2189.06     2400.66    258.89 o 
  13   5  11      104.71      142.01    343.83 o 
  14   5  11      187.73      446.52    680.93 o 
 -16   6  11      255.36      729.31    454.29 o 
 -15   6  11       80.54     -151.74    248.85 o 
 -14   6  11      474.33      -36.65    243.32 o 
 -13   6  11      704.14      313.69    237.58 o 
 -12   6  11      249.21      -52.38    222.06 o 
 -11   6  11     1228.96     1231.13    248.08 o 
 -10   6  11     6488.69     6428.59    335.86 o 
  -9   6  11     4116.30     4152.07    171.22 o 
  -8   6  11       31.54      -12.75     91.56 o 
  -7   6  11     8217.25     8371.70    203.99 o 
  -6   6  11     3793.78     3874.85    175.56 o 
  -5   6  11     5131.39     4842.54    242.44 o 
  -4   6  11      356.92      379.98     97.54 o 
  -3   6  11     6493.74     7621.60    308.27 o 
  -2   6  11     2879.28     2624.78    140.39 o 
  -1   6  11    34057.21    34476.40    666.83 o 
   0   6  11    12576.17    12975.30    338.05 o 
   1   6  11    19193.75    18371.01    435.86 o 
   2   6  11    15872.59    15634.70    388.36 o 
   3   6  11     4460.42     4166.42    185.91 o 
   4   6  11      323.77      642.53    151.89 o 
   5   6  11       63.92      155.14    125.46 o 
   6   6  11     2948.88     2931.86    206.70 o 
   7   6  11      293.85      307.77    145.59 o 
   8   6  11       49.02      -28.34    147.02 o 
   9   6  11      816.35      836.19    216.85 o 
  10   6  11      585.09      600.43    219.72 o 
  11   6  11     3373.37     4406.17    309.95 o 
  12   6  11     1713.57     1657.04    264.48 o 
  13   6  11     1121.81     1185.85    376.27 o 
 -16   7  11       70.99      476.12    655.82 o 
 -15   7  11      477.46      611.38    283.84 o 
 -14   7  11     1012.01      744.20    268.29 o 
 -13   7  11     1435.49     1311.89    267.30 o 
 -12   7  11     1110.50     1050.66    249.87 o 
 -11   7  11      802.78      454.11    287.27 o 
 -10   7  11      733.07      514.70    220.11 o 
  -9   7  11     1156.27     1207.35    155.17 o 
  -8   7  11     2826.75     2837.63    158.72 o 
  -7   7  11     6418.66     6514.00    203.58 o 
  -6   7  11     8951.13     8971.17    233.99 o 
  -5   7  11    13405.24    13262.97    396.46 o 
  -4   7  11      520.60      486.79    120.79 o 
  -3   7  11      882.17      748.14    123.84 o 
  -2   7  11     2595.17     2435.83    133.34 o 
  -1   7  11     2374.15     2525.65    131.46 o 
   0   7  11    10690.12    10238.03    265.00 o 
   1   7  11      570.48      748.90    110.51 o 
   2   7  11       28.39     -114.11    114.11 o 
   3   7  11     7591.49     7719.62    260.65 o 
   4   7  11     5674.12     5897.60    200.39 o 
   5   7  11    11146.25    12047.75    345.28 o 
   6   7  11      715.02      680.79    173.96 o 
   7   7  11      391.43      127.61    149.67 o 
   8   7  11       64.27      106.84    154.98 o 
   9   7  11      184.14      -61.98    217.09 o 
  10   7  11      216.74       93.79    232.46 o 
  11   7  11      237.26       45.99    232.08 o 
  12   7  11       25.46       88.33    347.53 o 
  13   7  11      883.11      851.51    840.01 o 
 -15   8  11      112.62      198.30    342.73 o 
 -14   8  11     2238.03     3084.86    520.56 o 
 -13   8  11      431.04      161.09    263.44 o 
 -12   8  11      366.99      404.79    248.98 o 
 -11   8  11     2192.21     2022.93    273.26 o 
 -10   8  11      705.67      412.98    224.94 o 
  -9   8  11      341.53      406.51    156.88 o 
  -8   8  11    13569.70    14222.73    427.85 o 
  -7   8  11     4950.97     5195.28    197.86 o 
  -6   8  11     1022.60     1212.89    133.28 o 
  -5   8  11      442.42      248.24    127.97 o 
  -4   8  11    31909.05    29830.55    601.05 o 
  -3   8  11      425.05      584.48    113.09 o 
  -2   8  11    21659.76    21084.78    450.02 o 
  -1   8  11     7393.04     6751.10    287.88 o 
   0   8  11        9.18      115.46     99.13 o 
   1   8  11      702.41      617.49    103.10 o 
   2   8  11    12559.27    12824.01    368.17 o 
   3   8  11    12718.16    12733.76    364.71 o 
   4   8  11     9202.85     8670.80    414.41 o 
   5   8  11     3520.50     3465.78    280.16 o 
   6   8  11      941.98      944.64    165.92 o 
   7   8  11      896.84      948.30    165.94 o 
   8   8  11     9958.07     9941.06    435.79 o 
   9   8  11      125.82      -92.90    268.84 o 
  10   8  11      953.74     1648.93    266.08 o 
  11   8  11      708.78      504.69    264.92 o 
  12   8  11      222.22     -136.87    383.52 o 
  13   8  11      134.96      225.15    379.13 o 
 -15   9  11       94.53      -79.21    311.39 o 
 -14   9  11      576.54      436.14    291.59 o 
 -13   9  11      477.71      614.30    281.56 o 
 -12   9  11       61.48      253.39    253.69 o 
 -11   9  11     1422.48      793.66    254.83 o 
 -10   9  11      158.50      340.81    234.39 o 
  -9   9  11      264.09      466.77    164.91 o 
  -8   9  11      122.59      134.57    132.80 o 
  -7   9  11     2502.36     2598.55    150.30 o 
  -6   9  11      881.95      756.61    122.49 o 
  -5   9  11     1697.31     1664.85    133.96 o 
  -4   9  11       45.21      -39.02    116.95 o 
  -3   9  11    22420.97    22511.16    481.85 o 
  -2   9  11    17176.55    16509.53    381.71 o 
  -1   9  11    12776.17    12671.47    314.97 o 
   0   9  11      125.42      332.19    102.55 o 
   1   9  11      703.74      603.35    101.63 o 
   2   9  11      126.37      302.76    203.03 o 
   3   9  11       15.25      133.09    144.54 o 
   4   9  11     2366.12     2290.09    217.29 o 
   5   9  11      463.57      323.05    156.82 o 
   6   9  11      139.04      133.03    159.71 o 
   7   9  11     3262.48     3152.67    287.35 o 
   8   9  11      920.25      785.49    248.25 o 
   9   9  11     1478.48     1817.97    274.67 o 
  10   9  11      465.48      527.45    252.89 o 
  11   9  11      122.30       -3.50    312.61 o 
  12   9  11      172.23      200.94    415.72 o 
 -15  10  11       65.79     -119.93    364.10 o 
 -14  10  11      663.31      963.53    309.68 o 
 -13  10  11      268.27      561.56    398.10 o 
 -12  10  11     3037.80     3145.56    324.32 o 
 -11  10  11       72.98       96.36    245.74 o 
 -10  10  11       21.41     -163.25    233.94 o 
  -9  10  11     1987.77     2004.86    227.33 o 
  -8  10  11    16112.69    16489.41    381.60 o 
  -7  10  11      991.89     1755.32    146.04 o 
  -6  10  11     4435.11     4761.44    260.18 o 
  -5  10  11     1045.88      981.22    133.48 o 
  -4  10  11     3176.41     3152.19    169.77 o 
  -3  10  11       97.35      176.88    125.44 o 
  -2  10  11    20048.87    18332.03    416.33 o 
  -1  10  11     4185.68     4632.03    232.47 o 
   0  10  11     2188.13     2149.54    137.06 o 
   1  10  11      735.16      576.62    154.97 o 
   2  10  11     1071.43     1404.59    172.34 o 
   3  10  11     3274.82     3454.36    225.44 o 
   4  10  11    18346.37    18202.02    479.60 o 
   5  10  11     2510.64     2581.33    205.59 o 
   6  10  11     1416.75     1241.38    226.51 o 
   7  10  11       39.12      451.58    245.74 o 
   8  10  11      495.24      364.49    251.66 o 
   9  10  11      126.70      220.04    264.41 o 
  10  10  11     2767.55     2972.60    334.77 o 
  11  10  11       37.87     -280.60    280.60 o 
  12  10  11      135.67      616.52    304.17 o 
 -14  11  11       21.80      132.16    380.33 o 
 -13  11  11      924.46      601.66    318.11 o 
 -12  11  11       33.89       83.89    287.11 o 
 -11  11  11      279.77      263.56    274.70 o 
 -10  11  11       92.77      111.51    335.44 o 
  -9  11  11     4225.44     4050.51    312.04 o 
  -8  11  11      212.55      390.88    164.93 o 
  -7  11  11     3505.12     3924.83    188.07 o 
  -6  11  11      411.17      -13.82    130.14 o 
  -5  11  11      419.04      271.41    133.99 o 
  -4  11  11     1011.66      980.42    157.80 o 
  -3  11  11     7424.48     7112.35    245.15 o 
  -2  11  11      340.90      319.29    129.07 o 
  -1  11  11     1701.73     1956.99    162.66 o 
   0  11  11       76.31      160.25    159.79 o 
   1  11  11    13285.88    12728.25    382.51 o 
   2  11  11       40.70      184.74    163.59 o 
   3  11  11     4507.22     4664.37    243.04 o 
   4  11  11     1183.39     1534.78    193.91 o 
   5  11  11      849.00      976.84    195.34 o 
   6  11  11      101.71       64.19    244.56 o 
   7  11  11     2728.65     2901.57    311.03 o 
   8  11  11        7.36      126.67    265.82 o 
   9  11  11      287.40      -13.71    284.04 o 
  10  11  11       10.35       96.80    300.84 o 
  11  11  11       89.00       97.27    304.96 o 
 -13  12  11       77.92      381.50    390.19 o 
 -12  12  11      140.14     -156.00    390.79 o 
 -11  12  11      327.71      418.44    283.32 o 
 -10  12  11      895.32      421.71    262.70 o 
  -9  12  11       29.62     -240.42    240.42 o 
  -8  12  11     1724.45     1627.55    194.60 o 
  -7  12  11      499.99      649.92    176.53 o 
  -6  12  11     6419.69     6353.48    229.99 o 
  -5  12  11      181.05      322.16    142.51 o 
  -4  12  11     1874.93     1823.84    160.29 o 
  -3  12  11      645.20      606.92    147.62 o 
  -2  12  11     1719.12     1412.46    167.29 o 
  -1  12  11     4526.51     4718.17    245.48 o 
   0  12  11      468.82      632.37    182.39 o 
   1  12  11     3656.95     3843.54    303.98 o 
   2  12  11      114.41     -146.43    171.32 o 
   3  12  11      600.78      632.08    215.02 o 
   4  12  11      137.50      499.62    210.81 o 
   5  12  11      282.11      106.88    218.13 o 
   6  12  11     3612.14     3089.17    400.63 o 
   7  12  11      119.41     -128.68    268.99 o 
   8  12  11      112.62      177.96    297.12 o 
   9  12  11      123.93      -39.32    398.56 o 
  10  12  11     1027.94      767.21    319.55 o 
  11  12  11      358.75       89.90    415.85 o 
 -13  13  11     1237.33     1920.01    569.31 o 
 -12  13  11      188.23       66.98    496.75 o 
 -11  13  11       12.19       87.07    346.46 o 
 -10  13  11       12.85       88.36    297.10 o 
  -9  13  11      846.59      467.14    287.19 o 
  -8  13  11       42.37     -173.15    184.60 o 
  -7  13  11        0.10       48.97    181.82 o 
  -6  13  11      196.94      263.66    176.52 o 
  -5  13  11     2193.15     2396.30    177.03 o 
  -4  13  11      483.39      669.13    175.92 o 
  -3  13  11    11082.79    10600.28    370.86 o 
  -2  13  11      766.51      616.90    186.60 o 
  -1  13  11     9390.14     9589.04    443.18 o 
   0  13  11       15.78        8.68    216.81 o 
   1  13  11     2208.01     1794.97    214.03 o 
   2  13  11       74.12       56.34    186.28 o 
   3  13  11     3110.53     3403.36    299.26 o 
   4  13  11      211.18       24.20    218.84 o 
   5  13  11     5464.80     4912.50    376.85 o 
   6  13  11       10.56     -164.02    270.86 o 
   7  13  11     2621.51     2515.09    342.98 o 
   8  13  11        2.49      215.62    341.56 o 
   9  13  11       80.25     -288.64    301.09 o 
  10  13  11       22.65      881.57    339.15 o 
 -12  14  11      385.12      396.28    563.72 o 
 -11  14  11       16.95      -89.30    502.33 o 
 -10  14  11     2285.70     2293.97    563.72 o 
  -9  14  11       23.80      580.47    496.75 o 
  -8  14  11     2393.93     2723.81    399.58 o 
  -7  14  11       35.69      -20.59    333.53 o 
  -6  14  11     7183.25     7983.28    402.05 o 
  -5  14  11      163.21      119.35    212.52 o 
  -4  14  11     3676.39     3582.54    233.64 o 
  -3  14  11       45.75      202.75    221.20 o 
  -2  14  11     1498.62     1735.09    221.79 o 
  -1  14  11      786.94      718.39    202.91 o 
   0  14  11     2118.85     2593.08    279.34 o 
   1  14  11      355.37      453.37    239.48 o 
   2  14  11     6596.97     5662.30    336.51 o 
   3  14  11      744.10      657.23    248.13 o 
   4  14  11     2840.56     2790.44    289.85 o 
   5  14  11      160.92      368.05    291.72 o 
   6  14  11     1013.82     1723.40    333.24 o 
   7  14  11      239.46      288.65    300.72 o 
   8  14  11     1417.21     1607.33    346.96 o 
   9  14  11       41.17      505.07    374.26 o 
 -11  15  11      159.38     -284.66    519.07 o 
 -10  15  11      166.01     -418.61    463.26 o 
  -9  15  11      849.13      502.33    491.17 o 
  -8  15  11       47.64      -59.42    394.27 o 
  -7  15  11       33.67       -7.78    271.83 o 
  -6  15  11       99.46      181.67    235.52 o 
  -5  15  11     3574.30     3302.26    281.18 o 
  -4  15  11      368.98      813.53    234.76 o 
  -3  15  11     3198.72     3282.24    302.76 o 
  -2  15  11     1959.79     2103.50    285.38 o 
  -1  15  11       35.84      203.36    248.20 o 
   0  15  11     7035.69     8073.23    404.87 o 
   1  15  11     2091.11     1589.63    274.41 o 
   2  15  11      161.16      -27.48    250.54 o 
   3  15  11     1630.94     2061.97    282.99 o 
   4  15  11       80.74      156.68    259.95 o 
   5  15  11     1143.28      986.48    466.68 o 
   6  15  11       30.39      143.96    335.74 o 
   7  15  11      325.03     -317.48    317.48 o 
   8  15  11      153.44      196.63    339.05 o 
   9  15  11      170.50      851.83    399.73 o 
 -10  16  11     1070.65     1272.56    602.79 o 
  -9  16  11      126.51      173.02    552.56 o 
  -8  16  11     1226.44      674.06    423.32 o 
  -7  16  11      329.80       51.27    334.17 o 
  -6  16  11      768.35      442.12    293.06 o 
  -5  16  11      991.78     1191.23    267.56 o 
  -4  16  11       90.93      315.55    273.41 o 
  -3  16  11     5801.48     4859.61    361.39 o 
  -2  16  11      385.52       70.42    259.06 o 
  -1  16  11      949.24      978.84    286.78 o 
   0  16  11     2192.75     2666.93    301.86 o 
   1  16  11      103.88      420.74    264.51 o 
   2  16  11      209.52      404.73    281.96 o 
   3  16  11      137.53     -251.09    251.09 o 
   4  16  11     1754.18     1918.13    353.85 o 
   5  16  11      502.36      701.65    329.56 o 
   6  16  11       14.69      -25.47    342.43 o 
   7  16  11     1196.77      686.74    362.44 o 
  -9  17  11       37.33      362.80    602.79 o 
  -8  17  11       65.65     -313.33    432.62 o 
  -7  17  11      841.46      207.57    406.26 o 
  -6  17  11      158.92      507.36    384.92 o 
  -5  17  11     1984.68     2611.99    310.01 o 
  -4  17  11      100.37      -70.99    285.59 o 
  -3  17  11      653.21      550.61    298.41 o 
  -2  17  11      282.89      626.36    284.62 o 
  -1  17  11      140.30      529.39    301.45 o 
   0  17  11      186.95     -218.94    265.86 o 
   1  17  11      111.97     -280.31    280.31 o 
   2  17  11      367.88      840.54    295.13 o 
   3  17  11      446.07       39.22    347.04 o 
   4  17  11       20.15     -117.21    345.75 o 
   5  17  11     1205.73     1147.21    368.25 o 
   6  17  11       20.62     -342.89    407.32 o 
  -7  18  11       25.25     -116.40    473.24 o 
  -6  18  11      113.27      457.17    330.78 o 
  -5  18  11      274.52       97.84    322.32 o 
  -4  18  11      146.20      115.48    304.45 o 
  -3  18  11      171.87      789.51    324.52 o 
  -2  18  11      758.98      991.98    309.26 o 
  -1  18  11       19.24      128.58    306.30 o 
   0  18  11     1732.95     1444.09    445.50 o 
   1  18  11      140.19      335.99    323.13 o 
   2  18  11      576.49      422.61    318.07 o 
   3  18  11        8.16      420.74    372.34 o 
   4  18  11      205.99     1169.31    449.92 o 
   5  18  11        7.44     -485.59    580.47 o 
  -5  19  11      179.51      496.33    405.65 o 
  -4  19  11      570.82      774.08    347.04 o 
  -3  19  11      290.00      271.49    334.91 o 
  -2  19  11     3341.48     3790.84    392.20 o 
  -1  19  11      259.59      593.48    336.65 o 
   0  19  11     1855.52     1995.61    361.51 o 
   1  19  11       88.86      483.17    351.90 o 
   2  19  11      730.78      742.33    481.49 o 
 -17   0  12       10.81      530.24    641.86 o 
 -16   0  12       95.50      502.33    602.79 o 
 -15   0  12       85.16       33.49    569.31 o 
 -14   0  12     1271.96      976.75    558.14 o 
 -13   0  12      259.11      -16.74    485.59 o 
 -12   0  12    12943.54    13200.10    976.75 o 
 -11   0  12      736.75      943.27    407.45 o 
 -10   0  12     2843.01     2550.72    452.10 o 
  -9   0  12      260.51      297.36    138.28 o 
  -8   0  12     3807.45     4376.19    218.83 o 
  -7   0  12      814.61      930.41    138.76 o 
  -6   0  12     2478.98     2604.85    320.93 o 
  -5   0  12     1290.17     1105.89    245.58 o 
  -4   0  12    94507.91    88841.32   2762.26 o 
  -3   0  12     3434.05     3138.95    186.69 o 
  -2   0  12    12287.95    11625.24    438.02 o 
  -1   0  12       43.13      -29.97    112.01 o 
   0   0  12    37161.04    36124.30   1177.48 o 
   1   0  12     3530.02     3525.11    234.42 o 
   2   0  12     5213.37     4546.02    262.23 o 
   3   0  12     1632.57     1483.33    343.26 o 
   4   0  12     2589.99     2674.46    226.50 o 
   5   0  12       28.24       43.30    147.80 o 
   6   0  12    14439.98    14513.79    416.10 o 
   7   0  12      505.64      484.55    174.62 o 
   8   0  12    13854.87    12026.96    467.33 o 
   9   0  12     2849.54     2269.90    237.01 o 
  10   0  12    17485.03    17105.88    606.95 o 
  11   0  12     1180.15      831.63    269.36 o 
  12   0  12     1643.41     1174.68    300.87 o 
  13   0  12      437.86      100.46    613.96 o 
  14   0  12     1307.58     1680.01    680.93 o 
 -17   1  12       49.78     -344.25    479.21 o 
 -16   1  12        0.71     -725.58    725.58 o 
 -15   1  12      356.83     -261.49    392.54 o 
 -14   1  12        1.50      -38.31    382.33 o 
 -13   1  12     3512.62     3770.69    425.75 o 
 -12   1  12       58.29      129.62    291.97 o 
 -11   1  12     2815.54     2146.12    319.68 o 
 -10   1  12       16.70     -248.27    248.27 o 
  -9   1  12    14751.40    14859.22    331.73 o 
  -8   1  12     1386.88     1233.37    174.31 o 
  -7   1  12    12127.08    12298.19    282.76 o 
  -6   1  12      460.07      335.82    113.40 o 
  -5   1  12    11308.69    10604.63    293.91 o 
  -4   1  12      182.75      318.15    150.70 o 
  -3   1  12    33211.76    33595.00    769.49 o 
  -2   1  12     1391.70     1263.00    100.49 o 
  -1   1  12    15443.53    15837.45    487.45 o 
   0   1  12      605.95      755.10    141.70 o 
   1   1  12    36953.25    37847.36   1005.61 o 
   2   1  12      270.99      161.86    206.51 o 
   3   1  12    21669.78    21145.62    601.54 o 
   4   1  12      337.19      296.84    133.44 o 
   5   1  12     2152.21     2295.75    151.01 o 
   6   1  12     1031.93     1049.52    118.76 o 
   7   1  12     4849.95     4565.45    352.77 o 
   8   1  12      116.69       11.22    126.95 o 
   9   1  12     3046.46     2691.43    174.16 o 
  10   1  12       32.11       54.09    151.95 o 
  11   1  12     1713.32     2159.61    199.68 o 
  12   1  12      170.79     -111.21    274.71 o 
  13   1  12     1150.18     1903.97    538.60 o 
  14   1  12      184.07     -435.98    435.98 o 
 -17   2  12       57.97     -205.12    461.61 o 
 -16   2  12       34.72      114.52    457.61 o 
 -15   2  12       49.12      229.34    410.23 o 
 -14   2  12      111.61     -122.79    352.42 o 
 -13   2  12       71.38      -82.22    345.32 o 
 -12   2  12     3660.07     3900.13    608.38 o 
 -11   2  12       14.62      -60.87    315.35 o 
 -10   2  12     1974.00     2278.28    307.77 o 
  -9   2  12     1062.71      824.76    106.39 o 
  -8   2  12     7660.67     7610.42    297.87 o 
  -7   2  12       19.24      541.07    104.33 o 
  -6   2  12    11789.82    11638.78    238.69 o 
  -5   2  12     2500.22     2756.28    107.90 o 
  -4   2  12    11804.49    11892.11    237.90 o 
  -3   2  12      392.00      426.88    134.82 o 
  -2   2  12     3468.87     3940.98    188.82 o 
  -1   2  12       67.50      226.05    130.24 o 
   0   2  12    15490.73    15868.89    469.90 o 
   1   2  12     1223.60     1138.81    190.71 o 
   2   2  12      753.89      528.01    128.57 o 
   3   2  12      169.89       -5.37    113.59 o 
   4   2  12      849.67      869.31    130.27 o 
   5   2  12     1774.89     1752.96    157.99 o 
   6   2  12    18152.90    18390.06    450.76 o 
   7   2  12      218.90      756.15    135.66 o 
   8   2  12     9999.51    10295.68    319.58 o 
   9   2  12      309.13      325.06    149.29 o 
  10   2  12     4063.33     4078.36    220.44 o 
  11   2  12       20.97      260.09    169.12 o 
  12   2  12      131.71       57.63    200.13 o 
  13   2  12        0.41     -386.52    391.96 o 
  14   2  12       88.34     -439.94    439.94 o 
 -17   3  12       86.33     -243.96    480.29 o 
 -16   3  12      391.42      653.17    449.46 o 
 -15   3  12       60.77     -367.72    535.82 o 
 -14   3  12       82.85     -352.81    352.81 o 
 -13   3  12      946.02     1161.67    358.56 o 
 -12   3  12     1248.34      922.94    313.74 o 
 -11   3  12    11778.05    12089.15    619.29 o 
 -10   3  12      616.39      487.85    183.32 o 
  -9   3  12     7646.67     6946.10    233.80 o 
  -8   3  12     2607.68     2716.58    117.72 o 
  -7   3  12      259.83      205.76     85.29 o 
  -6   3  12      213.57      182.62     86.12 o 
  -5   3  12     4192.12     4474.91    130.32 o 
  -4   3  12     9310.64     9663.33    276.04 o 
  -3   3  12     5523.63     7187.13    478.51 o 
  -2   3  12     3043.81     3013.40    149.08 o 
  -1   3  12    97430.87    98726.77   2167.72 o 
   0   3  12      214.23      410.38    146.72 o 
   1   3  12    57300.74    57773.59   1501.64 o 
   2   3  12    22164.91    21199.79    536.59 o 
   3   3  12     3674.45     4762.94    734.55 o 
   4   3  12       56.82      -14.96    151.45 o 
   5   3  12      666.33      939.51    145.15 o 
   6   3  12      228.99      294.39    129.05 o 
   7   3  12       26.34      -17.12    132.13 o 
   8   3  12      306.85      500.06    178.93 o 
   9   3  12     5312.32     5636.84    264.61 o 
  10   3  12       10.66      -50.51    175.85 o 
  11   3  12     5689.61     5593.03    311.36 o 
  12   3  12      249.92      287.15    208.14 o 
  13   3  12     1642.81     1437.23    446.89 o 
  14   3  12      554.69     -641.86    641.86 o 
 -16   4  12      190.38      191.49    432.25 o 
 -15   4  12       24.46      509.16    485.59 o 
 -14   4  12     1523.74      874.05    382.24 o 
 -13   4  12       45.27      438.87    353.08 o 
 -12   4  12     2268.64     2170.33    391.83 o 
 -11   4  12      589.45      625.19    202.54 o 
 -10   4  12     3600.07     4199.44    268.28 o 
  -9   4  12      601.48      712.29    167.65 o 
  -8   4  12       20.83      -81.03     98.24 o 
  -7   4  12      193.92      195.12     96.41 o 
  -6   4  12    40842.21    39726.92    692.48 o 
  -5   4  12     2153.44     2182.78    113.30 o 
  -4   4  12     2780.30     2860.51    114.65 o 
  -3   4  12     7509.66     7322.98    189.53 o 
  -2   4  12     4324.65     4262.79    162.26 o 
  -1   4  12     9795.67     9657.29    293.47 o 
   0   4  12     2807.16     2727.11    155.52 o 
   1   4  12      921.17      942.60    122.84 o 
   2   4  12    14115.00    13595.24    388.13 o 
   3   4  12       72.60      127.92    124.07 o 
   4   4  12    15802.71    15074.93    428.39 o 
   5   4  12     2258.20     2323.20    188.52 o 
   6   4  12    12024.85    12162.18    341.51 o 
   7   4  12     5399.79     5287.67    223.77 o 
   8   4  12     5326.76     5379.89    232.99 o 
   9   4  12      876.36      960.83    170.01 o 
  10   4  12      356.66      754.04    195.56 o 
  11   4  12      159.47     -206.44    206.44 o 
  12   4  12     3732.42     3661.22    452.50 o 
  13   4  12      136.84      -70.47    745.12 o 
 -16   5  12      972.65     1388.59    482.49 o 
 -15   5  12       21.06     -293.02    409.94 o 
 -14   5  12       21.47      -99.94    519.07 o 
 -13   5  12      263.86       97.52    231.84 o 
 -12   5  12     1466.62     1393.51    240.15 o 
 -11   5  12     3753.08     3806.74    284.85 o 
 -10   5  12      628.35      204.39    198.06 o 
  -9   5  12    19244.51    18255.22    445.69 o 
  -8   5  12     1127.77     1482.15    139.32 o 
  -7   5  12      133.51      149.00     76.46 o 
  -6   5  12     8726.51     8451.79    229.08 o 
  -5   5  12    21116.70    20458.45    393.30 o 
  -4   5  12    10497.58    12034.98    505.28 o 
  -3   5  12     7865.56     8525.43    232.84 o 
  -2   5  12      367.10      339.26     93.16 o 
  -1   5  12        1.33       85.09    113.34 o 
   0   5  12    19765.79    19438.62    499.79 o 
   1   5  12     3476.01     3347.85    240.82 o 
   2   5  12     8394.28     8187.39    273.44 o 
   3   5  12    13393.64    14268.39    363.73 o 
   4   5  12     5597.44     5697.75    245.68 o 
   5   5  12      329.45      115.54    147.93 o 
   6   5  12     5216.96     4687.80    209.81 o 
   7   5  12     3656.00     3523.93    199.04 o 
   8   5  12       17.20       38.63    209.90 o 
   9   5  12      394.03      217.14    162.02 o 
  10   5  12      180.84      274.51    235.72 o 
  11   5  12       58.50     -222.57    222.57 o 
  12   5  12      254.96      132.39    231.21 o 
  13   5  12       16.38     -158.29    521.86 o 
 -16   6  12      177.86     1055.86    453.66 o 
 -15   6  12      447.61      193.79    513.49 o 
 -14   6  12      965.78     1252.75    279.27 o 
 -13   6  12       92.20      201.03    231.59 o 
 -12   6  12      201.75       95.68    329.08 o 
 -11   6  12        3.39      195.38    216.21 o 
 -10   6  12    11714.41    11948.31    474.89 o 
  -9   6  12      974.41     1017.08    149.86 o 
  -8   6  12      897.78      943.03    140.61 o 
  -7   6  12    12303.12    12355.36    363.72 o 
  -6   6  12      230.27      321.21    104.84 o 
  -5   6  12      266.71      123.41    130.95 o 
  -4   6  12    26051.08    25883.76    524.23 o 
  -3   6  12    39318.66    39031.53    748.91 o 
  -2   6  12     1555.57     1568.36    170.79 o 
  -1   6  12    19428.03    19629.28    429.74 o 
   0   6  12     2745.49     2602.25    151.16 o 
   1   6  12     2195.14     2272.76    149.09 o 
   2   6  12     5877.58     6133.15    222.04 o 
   3   6  12      853.59     1239.17    140.68 o 
   4   6  12      549.06      785.26    135.78 o 
   5   6  12      668.73      520.54    162.04 o 
   6   6  12     1221.01     1190.43    182.62 o 
   7   6  12     1884.84     2309.35    185.90 o 
   8   6  12    11169.42    10426.84    341.21 o 
   9   6  12     4739.59     4644.92    273.26 o 
  10   6  12      270.83      301.43    223.00 o 
  11   6  12      245.17      416.95    236.43 o 
  12   6  12      431.33      502.20    255.33 o 
  13   6  12      461.75      361.44    496.75 o 
 -16   7  12       21.10      414.04    443.35 o 
 -15   7  12       86.94      100.78    311.86 o 
 -14   7  12      781.13     1679.90    294.66 o 
 -13   7  12      880.51      614.31    266.70 o 
 -12   7  12       54.89      156.20    237.65 o 
 -11   7  12     1461.38     1170.47    241.42 o 
 -10   7  12      165.11      110.49    216.80 o 
  -9   7  12     2717.32     2403.89    179.59 o 
  -8   7  12     3332.69     3293.63    166.26 o 
  -7   7  12     6261.46     6726.20    240.32 o 
  -6   7  12    28831.92    28307.82    658.55 o 
  -5   7  12       64.97      115.31    109.57 o 
  -4   7  12      303.18      320.97    123.17 o 
  -3   7  12    10193.85     9711.72    289.80 o 
  -2   7  12       99.79       24.95    102.04 o 
  -1   7  12     3273.52     3366.13    151.45 o 
   0   7  12     8557.01     9097.34    306.13 o 
   1   7  12      471.18      640.43    130.35 o 
   2   7  12      158.82      274.47    128.14 o 
   3   7  12    11012.14    10903.05    454.58 o 
   4   7  12    20396.33    20106.74    662.20 o 
   5   7  12     4951.75     4898.09    291.03 o 
   6   7  12      658.66      790.42    184.48 o 
   7   7  12     3180.12     3069.53    201.02 o 
   8   7  12      231.33      104.42    206.24 o 
   9   7  12     1104.30     1014.03    247.27 o 
  10   7  12      458.57      313.54    258.08 o 
  11   7  12      100.02      -71.40    300.22 o 
  12   7  12      416.00      753.51    272.04 o 
  13   7  12      343.83      950.86    406.80 o 
 -15   8  12     1011.73     1137.25    317.52 o 
 -14   8  12      359.77      297.44    470.59 o 
 -13   8  12      541.89      222.51    272.57 o 
 -12   8  12       35.63     -118.64    244.21 o 
 -11   8  12     1042.67     1149.10    251.74 o 
 -10   8  12      301.02      461.40    235.59 o 
  -9   8  12      267.67      251.79    176.39 o 
  -8   8  12     4072.96     4130.57    175.49 o 
  -7   8  12     6121.16     6761.58    226.78 o 
  -6   8  12     2073.29     1832.52    162.55 o 
  -5   8  12    14880.19    14335.13    383.55 o 
  -4   8  12     5572.49     5814.01    233.80 o 
  -3   8  12    21669.30    20688.96    446.39 o 
  -2   8  12     7716.03     7422.68    229.55 o 
  -1   8  12     2617.59     2594.39    145.07 o 
   0   8  12      169.71      220.08    106.72 o 
   1   8  12     1531.73     1587.03    123.47 o 
   2   8  12     1713.39     1794.41    131.38 o 
   3   8  12     9417.07     8674.94    423.21 o 
   4   8  12     3453.68     3731.32    294.44 o 
   5   8  12     4548.17     4630.08    223.53 o 
   6   8  12      227.48      322.80    163.57 o 
   7   8  12     1874.30     2157.57    192.14 o 
   8   8  12     3905.65     4435.43    286.70 o 
   9   8  12     2540.10     2786.02    294.89 o 
  10   8  12        5.79     -251.26    251.26 o 
  11   8  12      566.84      492.57    270.36 o 
  12   8  12       12.35     -210.24    274.33 o 
 -15   9  12       56.88       92.64    305.25 o 
 -14   9  12     3028.66     3263.67    349.62 o 
 -13   9  12      582.30     1035.16    365.12 o 
 -12   9  12      102.80       20.32    258.40 o 
 -11   9  12     1213.15     1434.88    271.37 o 
 -10   9  12       13.76     -259.96    259.96 o 
  -9   9  12      470.53      408.40    192.62 o 
  -8   9  12     3616.43     2922.19    167.77 o 
  -7   9  12      999.76     1417.95    153.00 o 
  -6   9  12    12071.01    12531.50    325.75 o 
  -5   9  12     1219.15     1064.59    151.85 o 
  -4   9  12     3642.77     3696.96    186.37 o 
  -3   9  12      214.86      197.03    121.76 o 
  -2   9  12    20937.17    20724.94    456.50 o 
  -1   9  12    11164.79    11278.46    299.94 o 
   0   9  12     6999.93     7531.50    260.84 o 
   1   9  12     3181.70     3593.09    175.77 o 
   2   9  12      385.97      404.31    100.93 o 
   3   9  12     1612.46     1727.94    172.51 o 
   4   9  12    15339.99    15058.00    414.76 o 
   5   9  12      771.67      644.15    166.72 o 
   6   9  12     1199.26      540.42    205.52 o 
   7   9  12     1548.68     1717.52    233.97 o 
   8   9  12     2465.41     2255.84    280.75 o 
   9   9  12       92.84     -164.20    299.19 o 
  10   9  12      471.74      487.82    275.40 o 
  11   9  12       18.97      -15.57    278.35 o 
  12   9  12      386.09     -169.71    436.22 o 
 -14  10  12      219.51      172.39    307.79 o 
 -13  10  12       11.26     -329.76    339.31 o 
 -12  10  12      341.26       99.41    271.53 o 
 -11  10  12      179.78      -92.23    254.35 o 
 -10  10  12      254.59      390.43    428.81 o 
  -9  10  12     1243.25     1252.54    302.04 o 
  -8  10  12      783.18      772.89    133.38 o 
  -7  10  12     3051.91     4014.64    182.97 o 
  -6  10  12     2630.54     2441.64    159.51 o 
  -5  10  12     1663.53     1594.68    156.29 o 
  -4  10  12      303.01      147.72    131.93 o 
  -3  10  12     4193.58     4344.88    192.11 o 
  -2  10  12      260.32      362.63    124.59 o 
  -1  10  12       10.06     -115.39    115.39 o 
   0  10  12      140.92       90.88    113.46 o 
   1  10  12      511.98      588.67    162.79 o 
   2  10  12      122.41      271.90    159.62 o 
   3  10  12     2140.32     1935.12    263.05 o 
   4  10  12       14.76      -78.53    180.31 o 
   5  10  12      208.96       89.31    171.93 o 
   6  10  12     2004.68     1592.22    235.32 o 
   7  10  12     2749.40     2627.83    293.35 o 
   8  10  12       76.16      -40.22    301.54 o 
   9  10  12      499.91     1066.04    285.66 o 
  10  10  12      312.29      -15.13    283.35 o 
  11  10  12        9.46      308.64    549.51 o 
  12  10  12      210.07       78.51    354.42 o 
 -14  11  12     2115.06     3363.11    462.66 o 
 -13  11  12       67.16       30.39    354.47 o 
 -12  11  12       92.77      -99.10    288.27 o 
 -11  11  12       19.07     -269.19    269.19 o 
 -10  11  12       18.43     -248.13    248.13 o 
  -9  11  12      554.99      588.81    295.35 o 
  -8  11  12     3415.82     3630.28    260.84 o 
  -7  11  12      467.38      593.53    145.35 o 
  -6  11  12     2752.77     2674.49    183.86 o 
  -5  11  12     1277.20     1197.85    168.48 o 
  -4  11  12      128.10      333.58    140.49 o 
  -3  11  12     1299.47     1446.63    153.68 o 
  -2  11  12    12704.84    12058.39    327.94 o 
  -1  11  12      447.57      510.30    128.82 o 
   0  11  12     3269.29     3293.71    214.72 o 
   1  11  12     1666.06     1642.99    188.58 o 
   2  11  12     2418.23     2251.21    203.46 o 
   3  11  12       21.09     -102.06    167.49 o 
   4  11  12      495.96      902.16    186.21 o 
   5  11  12       18.67     -177.46    177.46 o 
   6  11  12      806.34      807.42    279.77 o 
   7  11  12     1236.23     1743.47    296.46 o 
   8  11  12     2313.80     3066.25    454.70 o 
   9  11  12       18.23       29.85    284.72 o 
  10  11  12      756.42     1034.63    321.27 o 
  11  11  12       70.98       83.64    549.92 o 
 -13  12  12      627.48     1055.74    409.25 o 
 -12  12  12        5.60        3.56    294.04 o 
 -11  12  12      869.71      569.25    293.98 o 
 -10  12  12        7.15      158.06    300.84 o 
  -9  12  12      264.20       76.29    245.71 o 
  -8  12  12      424.29      338.07    185.95 o 
  -7  12  12    17764.19    16413.77    428.40 o 
  -6  12  12       44.71       91.83    148.05 o 
  -5  12  12    28248.41    27154.41    593.28 o 
  -4  12  12      456.60      205.53    173.89 o 
  -3  12  12     2307.35     2455.62    184.29 o 
  -2  12  12      419.82      396.85    181.83 o 
  -1  12  12     1135.31     1106.22    252.39 o 
   0  12  12      149.39      197.32    176.08 o 
   1  12  12      448.70      368.09    183.26 o 
   2  12  12        4.23       -2.65    179.89 o 
   3  12  12    18568.38    18886.97    586.12 o 
   4  12  12      177.67       63.64    201.83 o 
   5  12  12    15711.44    15069.90    773.54 o 
   6  12  12       90.83      283.95    285.31 o 
   7  12  12     3154.17     2937.06    345.97 o 
   8  12  12      381.99      498.69    308.35 o 
   9  12  12      206.05      477.89    312.67 o 
  10  12  12      253.91     -323.47    369.73 o 
 -13  13  12      132.92       27.18   1261.40 o 
 -12  13  12      203.50      617.26    401.87 o 
 -11  13  12        2.53     -272.87    552.56 o 
 -10  13  12      137.88      380.30    286.76 o 
  -9  13  12       72.62      443.80    259.85 o 
  -8  13  12        8.01      -60.41    206.29 o 
  -7  13  12     1135.12     1036.91    214.06 o 
  -6  13  12      606.43      780.76    183.57 o 
  -5  13  12       76.54      231.96    162.05 o 
  -4  13  12    11039.91    10789.97    332.82 o 
  -3  13  12      773.94      803.07    204.22 o 
  -2  13  12     1513.67     1540.20    206.06 o 
  -1  13  12      226.13      118.89    218.62 o 
   0  13  12      638.03      996.51    223.56 o 
   1  13  12       81.51     -178.85    178.85 o 
   2  13  12     2770.03     3155.53    244.85 o 
   3  13  12      645.14      866.15    233.41 o 
   4  13  12      533.48      377.35    237.03 o 
   5  13  12     1108.20      951.89    290.30 o 
   6  13  12     1932.52     2002.22    323.45 o 
   7  13  12       40.65      -72.79    298.68 o 
   8  13  12      652.34      492.20    569.88 o 
   9  13  12       19.86     -148.75    324.98 o 
  10  13  12      226.87      724.29   1080.00 o 
 -12  14  12       36.71      474.42    552.56 o 
 -11  14  12      291.25      507.91    530.24 o 
 -10  14  12      636.51      535.82    519.07 o 
  -9  14  12      917.11      529.39    284.64 o 
  -8  14  12      909.80      631.00    248.25 o 
  -7  14  12      142.29     -145.09    213.67 o 
  -6  14  12      243.59      341.53    224.39 o 
  -5  14  12      173.33       73.95    239.73 o 
  -4  14  12      243.19      524.05    204.33 o 
  -3  14  12     2316.25     2654.25    237.37 o 
  -2  14  12      783.51     1110.38    228.31 o 
  -1  14  12      138.03      661.45    207.20 o 
   0  14  12      800.43      897.54    210.86 o 
   1  14  12     3694.87     3502.49    265.95 o 
   2  14  12     1371.72     1820.71    269.73 o 
   3  14  12     1857.84     1670.56    264.78 o 
   4  14  12      884.14     1566.10    367.36 o 
   5  14  12      769.70     1155.80    319.50 o 
   6  14  12       17.15     -236.65    300.06 o 
   7  14  12      418.11      661.57    320.81 o 
   8  14  12      265.93      153.97    480.72 o 
   9  14  12      238.45     1660.55    655.82 o 
 -11  15  12        3.26        0.00    541.40 o 
 -10  15  12     1444.90     1769.31    586.05 o 
  -9  15  12      560.39      792.56    530.24 o 
  -8  15  12      957.37      619.64    432.56 o 
  -7  15  12       70.10       43.94    270.35 o 
  -6  15  12      332.94      -34.97    322.46 o 
  -5  15  12       22.57     -104.86    251.79 o 
  -4  15  12     1031.21     1514.10    274.14 o 
  -3  15  12      131.18     -243.15    243.15 o 
  -2  15  12      704.87      314.01    251.71 o 
  -1  15  12      119.35     -149.09    250.89 o 
   0  15  12     6620.77     6695.97    373.53 o 
   1  15  12      470.29      292.17    312.01 o 
   2  15  12      308.21      472.21    257.80 o 
   3  15  12      229.07      196.18    261.05 o 
   4  15  12      105.36      452.40    325.62 o 
   5  15  12      505.28      672.27    328.52 o 
   6  15  12     2126.91     2588.55    370.87 o 
   7  15  12      378.76      656.09    462.35 o 
   8  15  12       31.67     -407.45    407.45 o 
 -10  16  12      233.97      708.84    569.31 o 
  -9  16  12      806.22      887.45    563.72 o 
  -8  16  12      436.42      633.90    433.92 o 
  -7  16  12     1693.58     2424.25    455.44 o 
  -6  16  12      104.55     -130.90    290.43 o 
  -5  16  12     1848.42     1825.33    331.97 o 
  -4  16  12     2001.94     1959.68    312.90 o 
  -3  16  12     4303.39     3811.13    346.99 o 
  -2  16  12      254.77      394.12    273.96 o 
  -1  16  12     1782.90     1964.78    297.34 o 
   0  16  12      423.65     1036.52    278.24 o 
   1  16  12     1147.02     1165.95    288.78 o 
   2  16  12      391.31      701.66    280.53 o 
   3  16  12     3433.24     3582.96    336.51 o 
   4  16  12        5.64       -0.57    318.17 o 
   5  16  12     2510.10     2337.13    379.40 o 
   6  16  12       79.74      481.76    346.04 o 
   7  16  12      353.49      139.28    384.67 o 
  -8  17  12      761.28     -163.35    459.51 o 
  -7  17  12       30.73      623.62    461.90 o 
  -6  17  12       52.77      317.87    313.39 o 
  -5  17  12     1188.67     1835.13    327.12 o 
  -4  17  12       80.94     -270.46    304.41 o 
  -3  17  12      153.97      379.33    294.41 o 
  -2  17  12     1009.95     1214.39    300.75 o 
  -1  17  12     1583.51     1912.74    328.55 o 
   0  17  12       37.96      316.55    283.59 o 
   1  17  12     1137.95      967.26    310.40 o 
   2  17  12      845.19      713.90    303.33 o 
   3  17  12      136.82      -54.91    382.62 o 
   4  17  12        7.03     -107.09    352.43 o 
   5  17  12      510.38      896.95    384.28 o 
   6  17  12      117.79      310.02    530.24 o 
  -7  18  12        7.80     -401.09    452.22 o 
  -6  18  12       12.34      -65.95    382.82 o 
  -5  18  12      242.50        5.45    380.75 o 
  -4  18  12      761.67     1046.47    341.66 o 
  -3  18  12      334.44      757.57    368.97 o 
  -2  18  12      427.30      909.10    317.75 o 
  -1  18  12       80.57      433.94    329.49 o 
   0  18  12     2339.51     2516.07    358.04 o 
   1  18  12       60.79      304.19    306.92 o 
   2  18  12     2830.46     2702.21    400.39 o 
   3  18  12        6.85      549.27    422.07 o 
   4  18  12      102.40      568.64    460.49 o 
  -4  19  12      152.18      584.22    495.08 o 
  -3  19  12      439.68     1232.65    337.50 o 
  -2  19  12      925.67      852.86    334.82 o 
  -1  19  12      309.82     1002.38    342.86 o 
   0  19  12      243.46      452.84    367.62 o 
   1  19  12       29.93      413.08    373.72 o 
 -17   1  13       15.14      -63.15    820.47 o 
 -16   1  13       47.29      593.37    467.67 o 
 -15   1  13       78.53      428.74    403.37 o 
 -14   1  13      450.95      927.92    443.72 o 
 -13   1  13       13.81     -320.77    320.77 o 
 -12   1  13      329.10       92.31    325.58 o 
 -11   1  13       76.02     -253.15    288.02 o 
 -10   1  13     3951.23     4188.99    372.19 o 
  -9   1  13      271.04      146.77    134.00 o 
  -8   1  13    33394.92    34179.44    815.00 o 
  -7   1  13     1190.96     1402.60    145.04 o 
  -6   1  13    59350.98    56401.77   1278.72 o 
  -5   1  13     1221.44     1421.33    178.84 o 
  -4   1  13    10346.21    10470.76    286.62 o 
  -3   1  13     1533.42     1438.94    108.30 o 
  -2   1  13    24138.56    24530.21    587.40 o 
  -1   1  13        1.08      619.54    195.35 o 
   0   1  13     3012.46     2367.12    163.77 o 
   1   1  13      187.73      338.60    122.45 o 
   2   1  13     8938.57     8683.63    321.13 o 
   3   1  13      164.59       53.70    129.40 o 
   4   1  13   147830.17   139695.89   3098.27 o 
   5   1  13      103.25      315.42    165.49 o 
   6   1  13     8134.44     8160.15    292.47 o 
   7   1  13     1274.98     1452.84    156.48 o 
   8   1  13     1689.52     1840.03    158.62 o 
   9   1  13      187.28      446.73    160.61 o 
  10   1  13      344.87      300.59    158.06 o 
  11   1  13        3.95     -150.36    163.45 o 
  12   1  13      838.22      770.44    283.57 o 
  13   1  13      135.96     -135.38    429.70 o 
 -16   2  13      214.09      120.71    433.27 o 
 -15   2  13        2.25     -410.40    410.40 o 
 -14   2  13       73.93     1050.21    443.72 o 
 -13   2  13     1189.18     1032.09    353.21 o 
 -12   2  13       74.47       15.84    317.69 o 
 -11   2  13      115.08      375.30    293.53 o 
 -10   2  13      463.89      294.43    277.21 o 
  -9   2  13     2801.96     2533.78    175.50 o 
  -8   2  13     1748.70     1789.06    159.07 o 
  -7   2  13     1978.01     1896.48    169.18 o 
  -6   2  13        3.12       44.53     86.80 o 
  -5   2  13     2307.02     2202.94    137.63 o 
  -4   2  13       85.63      395.20     73.63 o 
  -3   2  13      850.80      967.30    199.05 o 
  -2   2  13      672.95      916.93    128.82 o 
  -1   2  13     2647.94     3457.64    192.14 o 
   0   2  13     1497.10     1488.35    145.99 o 
   1   2  13     3628.88     3371.37    194.98 o 
   2   2  13     2466.62     3018.72    574.89 o 
   3   2  13      918.56      976.20    171.60 o 
   4   2  13     5937.55     5329.09    227.58 o 
   5   2  13     5731.76     5812.00    219.02 o 
   6   2  13      126.08      296.22    133.17 o 
   7   2  13      481.27      690.53    165.37 o 
   8   2  13       27.58        4.70    144.55 o 
   9   2  13      624.49      542.56    187.66 o 
  10   2  13      514.91      580.67    163.74 o 
  11   2  13       49.84      133.52    176.03 o 
  12   2  13      271.32       65.61    212.62 o 
  13   2  13      126.17     -331.92    433.65 o 
 -16   3  13     1450.60     1434.06    655.82 o 
 -15   3  13      237.98      146.88    424.14 o 
 -14   3  13        7.12     -341.24    341.24 o 
 -13   3  13      540.24       68.57    344.91 o 
 -12   3  13      572.69      371.28    446.52 o 
 -11   3  13     2441.26     2380.40    338.80 o 
 -10   3  13     7632.49     6959.94    739.54 o 
  -9   3  13       64.34       72.16    158.00 o 
  -8   3  13    10858.99    10929.26    268.56 o 
  -7   3  13       64.45      144.39     86.63 o 
  -6   3  13     1012.21      931.70    157.61 o 
  -5   3  13     1574.66     1755.24     92.43 o 
  -4   3  13    43277.35    42865.04    742.90 o 
  -3   3  13     2978.44     2950.40    135.51 o 
  -2   3  13        0.03        0.05     86.07 o 
  -1   3  13    20014.91    23813.83    674.20 o 
   0   3  13    12605.14    13247.40    423.06 o 
   1   3  13     4407.82     4416.67    224.18 o 
   2   3  13    97452.37    95857.94   2450.49 o 
   3   3  13     1772.21     1889.75    159.64 o 
   4   3  13     5918.05     5429.97    237.09 o 
   5   3  13     2943.75     2995.04    194.33 o 
   6   3  13     1707.75     2036.11    285.10 o 
   7   3  13     2636.82     2768.28    187.88 o 
   8   3  13     2194.94     2209.63    180.93 o 
   9   3  13      509.36      318.80    194.85 o 
  10   3  13        8.42       33.21    167.73 o 
  11   3  13      204.61     -148.40    216.86 o 
  12   3  13      508.34      731.34    226.29 o 
  13   3  13        3.07      -42.13    417.46 o 
 -16   4  13        2.22      182.50    457.77 o 
 -15   4  13       14.85     -344.80    396.51 o 
 -14   4  13      803.63     1157.59    393.72 o 
 -13   4  13     1497.18     1712.51    382.59 o 
 -12   4  13      335.83       16.39    305.39 o 
 -11   4  13      215.78      127.44    272.54 o 
 -10   4  13     2647.12     2312.86    236.34 o 
  -9   4  13    16647.91    16093.69    446.76 o 
  -8   4  13       32.65       43.37    124.99 o 
  -7   4  13     7591.04     7705.82    226.44 o 
  -6   4  13     1341.75     1212.76     85.46 o 
  -5   4  13     2614.47     2927.75    117.39 o 
  -4   4  13     4458.49     4292.92    142.45 o 
  -3   4  13     1726.10     2088.40    108.26 o 
  -2   4  13      137.96      204.39    112.89 o 
  -1   4  13    15063.75    15201.55    410.76 o 
   0   4  13     1859.93     1730.90    144.22 o 
   1   4  13     1862.43     1665.96    142.10 o 
   2   4  13     3694.94     3615.43    192.99 o 
   3   4  13    40702.61    38575.54    943.37 o 
   4   4  13      482.57      426.40    142.81 o 
   5   4  13     4776.83     4102.78    299.69 o 
   6   4  13      156.24      318.81    139.40 o 
   7   4  13     1444.13     1328.55    165.24 o 
   8   4  13     2707.53     2715.05    249.18 o 
   9   4  13     1530.89     1204.68    178.47 o 
  10   4  13        9.21      -34.60    230.40 o 
  11   4  13      547.09      501.09    234.58 o 
  12   4  13      541.01      656.88    252.42 o 
  13   4  13      336.48      -37.70    360.14 o 
 -16   5  13     1481.37     1361.71    625.12 o 
 -15   5  13       87.51       47.45    405.59 o 
 -14   5  13      339.08      581.61    457.68 o 
 -13   5  13      743.15     1128.46    247.30 o 
 -12   5  13     1265.16     1194.51    248.85 o 
 -11   5  13     1340.32     1751.76    237.78 o 
 -10   5  13     1478.04     1519.38    230.36 o 
  -9   5  13     4621.08     3877.40    195.15 o 
  -8   5  13        3.32       40.68    153.65 o 
  -7   5  13       93.24      848.37    147.69 o 
  -6   5  13     3048.24     3081.46    128.31 o 
  -5   5  13     1382.13     1403.87    113.46 o 
  -4   5  13    71524.86    72801.89   1335.10 o 
  -3   5  13     9072.30     8640.92    242.46 o 
  -2   5  13     8135.79     8470.81    273.87 o 
  -1   5  13     9433.04     9575.01    308.56 o 
   0   5  13     6168.91     6294.39    242.19 o 
   1   5  13     1235.09     1217.66    206.50 o 
   2   5  13    25079.08    25705.77    577.81 o 
   3   5  13      197.39       52.72    166.76 o 
   4   5  13      111.53      292.13    201.40 o 
   5   5  13     1718.12     1512.65    178.57 o 
   6   5  13     9222.96     9437.99    321.42 o 
   7   5  13     2279.00     2324.59    184.74 o 
   8   5  13     1598.61     1243.58    180.52 o 
   9   5  13      844.02      852.65    181.13 o 
  10   5  13      888.79      905.35    273.10 o 
  11   5  13       23.92      202.92    234.69 o 
  12   5  13     1228.74     1371.33    505.57 o 
  13   5  13       69.26       99.11    429.77 o 
 -16   6  13        6.33     -437.60    437.60 o 
 -15   6  13        6.35     -157.18    505.12 o 
 -14   6  13     2408.32     2767.53    316.75 o 
 -13   6  13      598.11      558.39    253.79 o 
 -12   6  13      364.97      274.41    233.93 o 
 -11   6  13      733.63      324.28    260.35 o 
 -10   6  13     5719.33     5402.37    317.75 o 
  -9   6  13      157.26      228.40    140.89 o 
  -8   6  13      137.86     -129.97    129.97 o 
  -7   6  13     5879.49     6543.10    235.63 o 
  -6   6  13     3392.93     3394.52    153.11 o 
  -5   6  13      189.43      372.28    110.91 o 
  -4   6  13    24388.65    24417.81    503.79 o 
  -3   6  13     6216.75     5882.17    214.92 o 
  -2   6  13    24065.24    23943.06    540.44 o 
  -1   6  13      554.62      543.09    176.76 o 
   0   6  13     3278.23     3246.88    171.54 o 
   1   6  13     6416.54     6216.02    227.35 o 
   2   6  13     7759.10     7471.39    399.42 o 
   3   6  13     3520.16     4798.51    538.15 o 
   4   6  13       64.49      -23.36    155.29 o 
   5   6  13     4518.70     4193.89    237.77 o 
   6   6  13       93.88     -145.86    169.21 o 
   7   6  13     1487.50     2195.55    189.64 o 
   8   6  13     8242.06     8245.99    418.83 o 
   9   6  13     3617.06     3719.83    266.22 o 
  10   6  13       91.08      -18.65    232.01 o 
  11   6  13       75.82     -149.23    238.03 o 
  12   6  13      998.82     1565.58    286.11 o 
  13   6  13      680.74      351.63    463.26 o 
 -15   7  13       99.33      -32.40    331.78 o 
 -14   7  13      298.67      605.84    279.10 o 
 -13   7  13     1516.37     1728.08    277.88 o 
 -12   7  13      102.75     -246.02    246.02 o 
 -11   7  13     5643.13     5316.05    338.62 o 
 -10   7  13      715.48      805.82    250.45 o 
  -9   7  13     8932.62     8805.76    340.77 o 
  -8   7  13     1334.74     1366.37    146.73 o 
  -7   7  13      872.77      759.08    144.43 o 
  -6   7  13    16803.36    16802.72    388.44 o 
  -5   7  13     8627.43     8557.45    255.03 o 
  -4   7  13     1721.09     1848.96    172.62 o 
  -3   7  13    14145.63    13952.28    452.22 o 
  -2   7  13      253.74      114.04    112.95 o 
  -1   7  13    22090.99    22386.86    474.73 o 
   0   7  13    12805.08    13664.99    336.97 o 
   1   7  13    11837.41    12006.06    338.00 o 
   2   7  13       33.64       33.71    132.04 o 
   3   7  13     2428.83     2658.28    175.09 o 
   4   7  13     9607.21     9468.39    411.03 o 
   5   7  13     8497.57     8126.02    327.31 o 
   6   7  13     1667.01     1720.03    250.54 o 
   7   7  13     4140.87     4415.35    235.92 o 
   8   7  13      155.31     -128.50    199.66 o 
   9   7  13     1435.55     1680.43    246.44 o 
  10   7  13        9.99      261.03    247.39 o 
  11   7  13     1181.18     1266.23    281.65 o 
  12   7  13       32.82     -216.70    276.04 o 
 -15   8  13      534.13      268.57    306.33 o 
 -14   8  13       58.19     -198.40    285.64 o 
 -13   8  13      147.36       43.71    265.14 o 
 -12   8  13      960.35      893.13    268.52 o 
 -11   8  13     1608.27     2088.59    279.97 o 
 -10   8  13     5648.69     5463.37    698.76 o 
  -9   8  13      458.03      341.38    181.39 o 
  -8   8  13     2423.00     2423.30    170.62 o 
  -7   8  13       45.45      -11.68    144.95 o 
  -6   8  13     2198.94     2132.56    172.91 o 
  -5   8  13     5738.21     5437.27    234.88 o 
  -4   8  13      952.02     1272.32    151.12 o 
  -3   8  13     6585.44     7202.80    234.27 o 
  -2   8  13     3179.35     3117.35    161.64 o 
  -1   8  13    10744.51    10629.69    306.21 o 
   0   8  13      225.08      372.69    129.38 o 
   1   8  13    25753.49    26322.43    547.47 o 
   2   8  13      100.17      125.48    144.22 o 
   3   8  13     1563.30     2135.08    344.67 o 
   4   8  13     6510.32     5898.19    297.07 o 
   5   8  13      698.91      561.74    162.53 o 
   6   8  13     1662.26     1726.92    236.85 o 
   7   8  13       95.45      108.91    207.88 o 
   8   8  13       29.97     -153.69    206.99 o 
   9   8  13       14.28      -46.40    377.97 o 
  10   8  13      990.32     1023.71    499.14 o 
  11   8  13      791.64      430.55    305.40 o 
  12   8  13       27.65      -59.74    283.09 o 
 -15   9  13       28.95      364.73    313.38 o 
 -14   9  13       55.40     -246.14    293.59 o 
 -13   9  13      151.71       50.88    274.39 o 
 -12   9  13      668.37      106.46    298.54 o 
 -11   9  13     1217.53      690.79    257.10 o 
 -10   9  13      344.86      826.28    259.11 o 
  -9   9  13      483.28      507.77    232.86 o 
  -8   9  13      333.88      181.79    150.93 o 
  -7   9  13      127.30      168.12    154.87 o 
  -6   9  13    11058.81    10092.93    292.81 o 
  -5   9  13       38.75       56.29    132.77 o 
  -4   9  13       22.93      143.51    127.30 o 
  -3   9  13       37.39       -7.25    124.10 o 
  -2   9  13        2.66      -48.32    119.87 o 
  -1   9  13    12322.05    11818.50    319.08 o 
   0   9  13     3235.55     3476.30    168.27 o 
   1   9  13     7667.04     7794.06    243.40 o 
   2   9  13      665.18      740.34    120.32 o 
   3   9  13     2516.55     2741.80    195.97 o 
   4   9  13     3360.37     3556.29    216.93 o 
   5   9  13     2274.99     2062.93    247.59 o 
   6   9  13      454.25      327.23    203.08 o 
   7   9  13        3.30     -206.03    206.03 o 
   8   9  13      657.95      821.66    268.18 o 
   9   9  13      236.21       69.22    277.44 o 
  10   9  13      152.24      -80.93    279.85 o 
  11   9  13       17.03      104.50    293.84 o 
  12   9  13      147.94     1153.63   1272.56 o 
 -14  10  13       27.76       18.30    317.04 o 
 -13  10  13       20.54      193.12    285.24 o 
 -12  10  13     6337.09     6818.81    484.53 o 
 -11  10  13       49.26      138.02    357.48 o 
 -10  10  13     3098.04     2935.77    513.05 o 
  -9  10  13      477.86      165.54    227.96 o 
  -8  10  13     2925.36     2444.31    170.61 o 
  -7  10  13        4.89      216.07    144.75 o 
  -6  10  13    18468.46    18306.78    435.12 o 
  -5  10  13      761.50      815.33    150.44 o 
  -4  10  13      864.97      667.43    143.12 o 
  -3  10  13      611.16      733.52    144.43 o 
  -2  10  13    11262.50    10796.74    326.90 o 
  -1  10  13      257.65      385.80    127.88 o 
   0  10  13    27990.17    28545.19    713.72 o 
   1  10  13     1562.28     1538.93    184.69 o 
   2  10  13     2759.47     2636.74    206.06 o 
   3  10  13      125.31      184.09    169.40 o 
   4  10  13     1224.73     1311.66    191.19 o 
   5  10  13      359.19      238.32    181.19 o 
   6  10  13     6719.98     6515.07    360.47 o 
   7  10  13       51.06      319.59    231.42 o 
   8  10  13      174.68      419.47    277.44 o 
   9  10  13       30.08      208.39    282.28 o 
  10  10  13     5631.19     5874.31    416.77 o 
  11  10  13      425.88      443.39    542.59 o 
 -14  11  13       56.55      557.29    342.25 o 
 -13  11  13     1397.08     1786.38    346.87 o 
 -12  11  13        6.56     -130.82    284.38 o 
 -11  11  13     2855.43     3281.70    328.95 o 
 -10  11  13       35.55       60.84    257.26 o 
  -9  11  13      506.22      350.55    248.78 o 
  -8  11  13      716.57      653.34    195.73 o 
  -7  11  13      481.28      590.29    172.02 o 
  -6  11  13      118.39      229.53    156.03 o 
  -5  11  13     1094.92      790.69    162.35 o 
  -4  11  13      148.26      128.25    143.56 o 
  -3  11  13    10648.61    10646.33    473.01 o 
  -2  11  13       13.05       74.83    132.20 o 
  -1  11  13     6520.63     6657.59    236.12 o 
   0  11  13     3073.81     3389.63    222.58 o 
   1  11  13      339.95      496.88    176.01 o 
   2  11  13      354.45      316.12    178.02 o 
   3  11  13      144.74       89.71    179.44 o 
   4  11  13     1103.93     1600.59    209.65 o 
   5  11  13      201.86      156.68    192.08 o 
   6  11  13      325.48      160.67    235.61 o 
   7  11  13     1675.94     1935.30    306.59 o 
   8  11  13       15.24      342.66    285.04 o 
   9  11  13     2644.98     2556.61    428.94 o 
  10  11  13      321.07      544.70    314.20 o 
  11  11  13      422.36      677.75    383.83 o 
 -13  12  13       28.87      291.58    611.17 o 
 -12  12  13     1215.71     1349.95    334.33 o 
 -11  12  13      167.16       83.12    283.06 o 
 -10  12  13     1327.64     1054.61    291.88 o 
  -9  12  13        4.56      208.94    258.81 o 
  -8  12  13       13.69       46.25    198.75 o 
  -7  12  13      730.81      579.12    202.32 o 
  -6  12  13      775.89      450.02    165.73 o 
  -5  12  13      238.92      634.53    165.82 o 
  -4  12  13      115.73      320.78    156.23 o 
  -3  12  13     1173.97     1203.34    162.25 o 
  -2  12  13     1221.02     1734.59    203.89 o 
  -1  12  13        0.67      183.03    179.47 o 
   0  12  13       25.98       78.55    179.79 o 
   1  12  13       13.26      353.23    183.22 o 
   2  12  13     2572.93     2483.21    226.94 o 
   3  12  13     1154.09     1188.38    210.76 o 
   4  12  13      164.47       27.07    195.35 o 
   5  12  13      130.35       64.45    235.52 o 
   6  12  13     2574.62     2314.77    329.67 o 
   7  12  13      897.17      514.07    300.45 o 
   8  12  13      171.34       76.47    300.90 o 
   9  12  13      320.19      137.81    315.87 o 
  10  12  13        6.67     -335.94    350.44 o 
 -12  13  13        3.92     -220.85    370.42 o 
 -11  13  13       15.45       14.51    302.05 o 
 -10  13  13        4.64      541.83    287.71 o 
  -9  13  13       29.79      -50.60    266.17 o 
  -8  13  13      145.86      226.15    237.72 o 
  -7  13  13        7.50      -68.96    232.00 o 
  -6  13  13      184.89      265.49    200.30 o 
  -5  13  13      242.46      -19.68    168.11 o 
  -4  13  13        0.86      184.15    193.51 o 
  -3  13  13      312.76      610.60    197.66 o 
  -2  13  13      112.82      379.72    200.07 o 
  -1  13  13      436.01      511.31    199.71 o 
   0  13  13      857.14      923.89    227.98 o 
   1  13  13      485.67      -17.95    197.90 o 
   2  13  13      342.27      328.23    197.84 o 
   3  13  13      280.11      373.20    216.83 o 
   4  13  13       46.51      292.12    213.37 o 
   5  13  13        6.72      -69.64    282.05 o 
   6  13  13      297.93      459.60    296.56 o 
   7  13  13      134.22      -43.79    307.61 o 
   8  13  13       37.37      473.32    323.21 o 
   9  13  13      107.13      436.84    423.25 o 
 -12  14  13     2368.11     2740.48    619.54 o 
 -11  14  13        9.61      -27.33    376.76 o 
 -10  14  13     3500.32     3326.41    443.89 o 
  -9  14  13      156.12      182.81    287.34 o 
  -8  14  13     1255.00      910.65    262.95 o 
  -7  14  13       60.06      180.24    245.80 o 
  -6  14  13       37.15      231.24    250.50 o 
  -5  14  13      664.67      609.50    252.43 o 
  -4  14  13     3004.53     3566.38    329.81 o 
  -3  14  13      110.95      271.39    228.49 o 
  -2  14  13    15815.15    15668.75    485.07 o 
  -1  14  13     1333.83     1316.07    372.17 o 
   0  14  13    15340.58    15865.70    491.19 o 
   1  14  13      275.63      390.95    223.74 o 
   2  14  13     1912.51     1746.36    235.25 o 
   3  14  13      281.30      701.95    256.10 o 
   4  14  13      894.17      811.91    319.61 o 
   5  14  13       86.36      433.30    309.45 o 
   6  14  13      831.01      752.80    372.14 o 
   7  14  13       39.29      179.89    331.41 o 
   8  14  13     6488.99     7083.91    480.01 o 
 -11  15  13      540.72      223.25    574.89 o 
 -10  15  13        0.91     -535.82    535.82 o 
  -9  15  13      550.07      893.03    558.14 o 
  -8  15  13       90.30      -12.16    300.00 o 
  -7  15  13      597.72      689.05    566.29 o 
  -6  15  13      482.56      735.34    272.70 o 
  -5  15  13      395.58      871.82    274.43 o 
  -4  15  13     2071.02     2436.04    376.15 o 
  -3  15  13      858.13     1083.60    241.20 o 
  -2  15  13      149.79      187.81    223.90 o 
  -1  15  13      104.03      101.17    224.28 o 
   0  15  13      275.76      475.46    299.18 o 
   1  15  13      164.23     -208.95    254.66 o 
   2  15  13      151.24      -39.24    264.18 o 
   3  15  13     2538.05     3084.70    462.70 o 
   4  15  13       25.30     -268.03    314.19 o 
   5  15  13      684.45      -28.09    321.67 o 
   6  15  13     1397.02     1858.07    369.90 o 
   7  15  13      939.94     1065.82    428.93 o 
  -9  16  13      694.31      887.45    541.40 o 
  -8  16  13        0.16     -450.11    597.21 o 
  -7  16  13     2190.07     2077.39   1010.24 o 
  -6  16  13      281.72      -55.18    324.81 o 
  -5  16  13      742.43      471.42    289.42 o 
  -4  16  13     3922.36     4498.43    362.18 o 
  -3  16  13      218.90      626.06    291.53 o 
  -2  16  13      323.97      230.07    277.03 o 
  -1  16  13       59.83      -28.75    263.34 o 
   0  16  13       18.12      111.63    268.40 o 
   1  16  13     1025.74     1129.42    291.79 o 
   2  16  13        6.74     -154.98    273.93 o 
   3  16  13     2845.06     3362.45    416.41 o 
   4  16  13      610.42      609.11    348.58 o 
   5  16  13      714.49      390.50    362.77 o 
   6  16  13      161.42       29.82    394.16 o 
  -8  17  13       18.78      262.58    447.04 o 
  -7  17  13      311.51     -412.04    434.31 o 
  -6  17  13       99.93      704.46    373.22 o 
  -5  17  13      148.12      -18.44    298.68 o 
  -4  17  13      103.97       98.83    331.44 o 
  -3  17  13      387.43      398.38    297.56 o 
  -2  17  13        0.24      334.70    301.87 o 
  -1  17  13      125.08      151.16    302.35 o 
   0  17  13      617.55      837.52    322.81 o 
   1  17  13      170.80      249.63    300.71 o 
   2  17  13       93.33      353.30    306.11 o 
   3  17  13      137.26       33.54    439.39 o 
   4  17  13       41.50      251.90    405.02 o 
   5  17  13      143.15      656.78    422.24 o 
  -6  18  13      226.93     -404.42    441.90 o 
  -5  18  13       14.83      173.44    381.85 o 
  -4  18  13     1925.38     2698.48    374.40 o 
  -3  18  13       80.29      144.40    386.49 o 
  -2  18  13     1622.70     1559.42    340.50 o 
  -1  18  13      246.23      359.39    331.53 o 
   0  18  13      933.55      847.71    439.86 o 
   1  18  13      102.92      528.64    320.38 o 
   2  18  13      328.32      127.17    447.83 o 
   3  18  13       94.91      452.32    616.75 o 
 -16   0  14     4156.01     4582.35    809.30 o 
 -15   0  14      117.72      373.96    608.38 o 
 -14   0  14       42.19     -100.46    530.24 o 
 -13   0  14        0.62      139.53    452.10 o 
 -12   0  14     2179.13     1652.10    524.66 o 
 -11   0  14      266.81     -150.70    401.87 o 
 -10   0  14     9934.37     9125.64    731.16 o 
  -9   0  14      851.39      734.28    220.56 o 
  -8   0  14     2835.98     3482.81    463.26 o 
  -7   0  14      364.78      124.20    195.08 o 
  -6   0  14    31434.80    30155.75   1573.97 o 
  -5   0  14     1241.34      849.45    128.45 o 
  -4   0  14    11627.96    11722.74    447.62 o 
  -3   0  14     2952.91     3316.96    211.37 o 
  -2   0  14     1855.16     1623.10    178.76 o 
  -1   0  14     3873.60     3848.43    242.70 o 
   0   0  14    10702.94    10261.24    431.49 o 
   1   0  14      545.68      339.26    178.60 o 
   2   0  14     3509.57     3862.13    639.08 o 
   3   0  14      476.50      496.00    176.42 o 
   4   0  14     3407.83     3256.45    403.14 o 
   5   0  14     2964.83     2774.48    221.56 o 
   6   0  14    33504.85    30498.18    890.95 o 
   7   0  14     3928.85     3980.91    294.37 o 
   8   0  14     1079.88     1142.32    221.20 o 
   9   0  14     2870.19     2779.47    288.13 o 
  10   0  14     1909.60     2716.66    282.16 o 
  11   0  14       20.27        7.27    236.81 o 
  12   0  14     3440.84     2454.58    368.50 o 
  13   0  14       84.80     -228.83    597.21 o 
 -16   1  14        2.81      225.99    467.67 o 
 -15   1  14     1679.67     1244.31    435.45 o 
 -14   1  14        0.82     -182.39    349.13 o 
 -13   1  14     5522.88     5088.91    465.66 o 
 -12   1  14      621.75      644.05    337.42 o 
 -11   1  14     6093.43     5262.57    449.30 o 
 -10   1  14      153.66     1769.31    440.94 o 
  -9   1  14     1913.56     1991.81    197.96 o 
  -8   1  14       34.98     -104.67    140.14 o 
  -7   1  14     5881.73     6132.33    245.96 o 
  -6   1  14     1819.22     1888.78    157.80 o 
  -5   1  14     5070.98     5034.29    236.08 o 
  -4   1  14        3.18      126.95    101.51 o 
  -3   1  14    47506.38    45932.26   1045.01 o 
  -2   1  14     1410.80     1383.76    120.14 o 
  -1   1  14    33733.90    32329.09    759.53 o 
   0   1  14     1768.39     1621.48    157.83 o 
   1   1  14       33.09      187.61    131.80 o 
   2   1  14      112.17       24.26    178.05 o 
   3   1  14      854.66      829.74    156.65 o 
   4   1  14      805.00     1151.01    159.87 o 
   5   1  14     2809.01     2623.81    166.84 o 
   6   1  14      268.49      463.34    130.51 o 
   7   1  14    12138.52    12900.24    341.38 o 
   8   1  14       14.62     -134.26    141.45 o 
   9   1  14    12698.86    13067.10    368.20 o 
  10   1  14       99.83      378.56    165.08 o 
  11   1  14      138.88      157.03    176.79 o 
  12   1  14      165.62     -157.94    219.95 o 
  13   1  14      427.19     -285.36    433.27 o 
 -16   2  14      346.20       81.39    424.14 o 
 -15   2  14      249.37      -25.05    591.63 o 
 -14   2  14        5.17      -77.49    369.98 o 
 -13   2  14       17.28      545.48    337.42 o 
 -12   2  14     3978.13     3302.12    386.72 o 
 -11   2  14      181.39       61.84    295.29 o 
 -10   2  14     6041.29     5280.89    706.05 o 
  -9   2  14      833.60      764.09    151.86 o 
  -8   2  14     5664.00     5365.24    237.35 o 
  -7   2  14      177.36     1692.51    306.84 o 
  -6   2  14     2500.75     2663.21    148.40 o 
  -5   2  14      583.32      669.97     71.01 o 
  -4   2  14     1774.59     2145.57    126.95 o 
  -3   2  14       45.97      133.75    124.07 o 
  -2   2  14    28809.12    28171.81    775.25 o 
  -1   2  14      224.46      140.96    123.15 o 
   0   2  14      541.31      513.20    138.49 o 
   1   2  14     5105.29     4719.58    232.02 o 
   2   2  14    23324.58    23367.32    905.91 o 
   3   2  14      702.80      835.66    141.15 o 
   4   2  14     5574.86     5021.29    245.13 o 
   5   2  14     1190.60     1355.40    148.92 o 
   6   2  14     8933.56     8724.02    319.56 o 
   7   2  14      464.71      756.01    224.68 o 
   8   2  14      710.54      920.84    166.58 o 
   9   2  14       66.15      282.05    158.99 o 
  10   2  14      601.43      657.04    172.43 o 
  11   2  14        8.55     -148.11    189.46 o 
  12   2  14     4909.42     5410.33    358.49 o 
  13   2  14      153.32     -410.23    410.23 o 
 -16   3  14      345.32      215.81    443.67 o 
 -15   3  14     4426.54     4289.09    540.52 o 
 -14   3  14       92.35      284.27    538.60 o 
 -13   3  14     2867.66     3852.87    566.52 o 
 -12   3  14      288.45       17.11    390.70 o 
 -11   3  14       19.90      510.39    591.63 o 
 -10   3  14      109.46      647.75    281.67 o 
  -9   3  14     1352.37     1296.91    166.63 o 
  -8   3  14      835.20      796.77    154.97 o 
  -7   3  14      352.49      383.09     91.05 o 
  -6   3  14     2757.76     2567.00    119.30 o 
  -5   3  14    38733.84    39761.36    647.43 o 
  -4   3  14      963.08      903.90    110.33 o 
  -3   3  14    53513.83    52661.98   1380.51 o 
  -2   3  14     8103.56     9142.80    339.51 o 
  -1   3  14     8379.88     8697.04    326.69 o 
   0   3  14      698.66      882.60    172.51 o 
   1   3  14      982.81      974.42    155.46 o 
   2   3  14     3315.64     2868.85    329.31 o 
   3   3  14      414.77      360.50    135.96 o 
   4   3  14       15.94      156.38    145.01 o 
   5   3  14    15959.80    15605.10    455.03 o 
   6   3  14      359.53      368.55    144.56 o 
   7   3  14    19967.14    19166.71    488.70 o 
   8   3  14     1412.07     1503.08    177.65 o 
   9   3  14     4381.02     4337.43    234.19 o 
  10   3  14      227.79      301.21    208.72 o 
  11   3  14      169.45        8.14    210.23 o 
  12   3  14       16.14      -75.44    229.09 o 
  13   3  14      328.85      322.21    451.78 o 
 -16   4  14        7.61     -107.03    577.68 o 
 -15   4  14      231.56      313.35    420.20 o 
 -14   4  14      532.94      731.71    410.40 o 
 -13   4  14        0.16       66.85    343.09 o 
 -12   4  14      477.08       76.06    316.22 o 
 -11   4  14       19.87      -37.67    491.17 o 
 -10   4  14     4164.44     4283.12    283.65 o 
  -9   4  14     1465.70     1547.76    153.79 o 
  -8   4  14    16234.72    16864.34    418.13 o 
  -7   4  14     4692.01     4975.96    160.99 o 
  -6   4  14     5623.09     5493.33    599.72 o 
  -5   4  14      902.85     1033.60     95.05 o 
  -4   4  14      464.90      389.60    119.40 o 
  -3   4  14     1096.67     1134.75    112.74 o 
  -2   4  14     2360.60     2345.85    161.21 o 
  -1   4  14     3092.56     3027.60    175.67 o 
   0   4  14     6041.24     5761.72    270.24 o 
   1   4  14      141.83      369.13    158.33 o 
   2   4  14     1042.43      808.05    141.18 o 
   3   4  14     9152.14     9536.04    331.60 o 
   4   4  14    26961.31    26732.18    683.42 o 
   5   4  14     6533.70     6103.08    267.20 o 
   6   4  14      913.43      792.50    186.40 o 
   7   4  14      582.74      698.47    167.31 o 
   8   4  14     1489.33     1539.65    182.90 o 
   9   4  14      297.11      223.80    175.83 o 
  10   4  14      565.77     1219.56    222.61 o 
  11   4  14        6.38       36.87    231.21 o 
  12   4  14     1688.30     1627.54    276.67 o 
  13   4  14      366.23       83.72    457.68 o 
 -16   5  14      242.22      353.36    433.92 o 
 -15   5  14       32.33      375.16    438.02 o 
 -14   5  14      637.07      995.88    405.07 o 
 -13   5  14      590.82      687.75    354.93 o 
 -12   5  14     2423.70     2325.74    308.24 o 
 -11   5  14      442.93      353.10    225.79 o 
 -10   5  14     4260.42     4205.37    357.12 o 
  -9   5  14     1744.31     1601.64    216.54 o 
  -8   5  14     1906.57     2154.68    241.70 o 
  -7   5  14      158.05      -32.88    117.68 o 
  -6   5  14      158.86      178.02     91.00 o 
  -5   5  14     1537.35     1435.87    121.17 o 
  -4   5  14    11964.47    11999.39    467.91 o 
  -3   5  14    16037.36    15586.63    354.91 o 
  -2   5  14    25687.06    25046.36    557.47 o 
  -1   5  14    26963.17    26723.96    689.60 o 
   0   5  14    26836.51    27127.90    669.99 o 
   1   5  14     8047.60     8015.78    260.91 o 
   2   5  14    17641.21    17284.82   1040.85 o 
   3   5  14     2837.47     3154.18    200.33 o 
   4   5  14     1720.12     1833.81    278.74 o 
   5   5  14     5633.07     5476.49    264.27 o 
   6   5  14      128.99      228.69    148.95 o 
   7   5  14     1352.17     1283.08    195.84 o 
   8   5  14      295.18      245.90    168.17 o 
   9   5  14      369.66      548.27    211.22 o 
  10   5  14     2730.76     2468.34    252.93 o 
  11   5  14     2299.75     2340.16    281.58 o 
  12   5  14      527.13      478.02    392.50 o 
  13   5  14      367.31      591.63    474.42 o 
 -16   6  14        5.61     -397.16    459.67 o 
 -15   6  14       78.66      602.79    449.92 o 
 -14   6  14     2374.77     2818.91    319.70 o 
 -13   6  14     1498.32     1289.31    276.16 o 
 -12   6  14       10.75     -189.68    246.03 o 
 -11   6  14      288.82      341.09    225.37 o 
 -10   6  14     2742.34     2642.28    262.02 o 
  -9   6  14      521.95      644.51    156.43 o 
  -8   6  14     2508.40     2948.72    237.94 o 
  -7   6  14      629.46      674.79    139.86 o 
  -6   6  14     1037.52      816.25    120.85 o 
  -5   6  14     3920.45     4131.05    172.55 o 
  -4   6  14    18478.20    18463.48    406.93 o 
  -3   6  14    13519.73    13445.70    358.06 o 
  -2   6  14    12036.16    12397.92    336.60 o 
  -1   6  14     4196.15     4697.43    196.70 o 
   0   6  14      645.31      507.51    134.09 o 
   1   6  14     1900.84     2143.94    195.55 o 
   2   6  14      324.98      706.67    143.74 o 
   3   6  14      532.74      628.43    172.80 o 
   4   6  14    19997.72    19552.57    550.11 o 
   5   6  14      199.34       62.66    180.46 o 
   6   6  14     1140.04     1533.30    205.31 o 
   7   6  14     1192.72     1113.24    183.93 o 
   8   6  14     2868.20     3251.58    338.56 o 
   9   6  14      633.13      487.45    221.48 o 
  10   6  14      966.26     1425.16    269.25 o 
  11   6  14      178.27      151.91    260.14 o 
  12   6  14       32.28     -387.60    387.60 o 
 -15   7  14      113.97     -292.07    292.07 o 
 -14   7  14      287.62      342.13    276.92 o 
 -13   7  14      139.34     -158.05    261.36 o 
 -12   7  14       13.06       31.56    246.30 o 
 -11   7  14      925.78      802.45    250.17 o 
 -10   7  14      237.73      255.06    225.12 o 
  -9   7  14      301.03       40.10    291.63 o 
  -8   7  14      157.71      205.72    135.94 o 
  -7   7  14     3746.32     3994.97    203.56 o 
  -6   7  14    12196.91    12194.01    374.37 o 
  -5   7  14     1508.21     1850.29    158.99 o 
  -4   7  14     4785.56     4250.09    200.03 o 
  -3   7  14      701.06     1047.19    185.09 o 
  -2   7  14     2138.66     1854.24    158.81 o 
  -1   7  14    14160.03    14562.16    462.20 o 
   0   7  14    27223.60    27066.87    562.87 o 
   1   7  14    17293.29    16644.76    429.08 o 
   2   7  14     1278.74     1325.86    190.58 o 
   3   7  14     7636.66     7107.91    263.07 o 
   4   7  14     1473.75     1305.74    169.26 o 
   5   7  14    10563.84    10266.66    385.11 o 
   6   7  14      411.04      607.39    241.68 o 
   7   7  14     1019.06      976.87    183.89 o 
   8   7  14       25.76      -97.68    217.52 o 
   9   7  14      112.32        6.43    291.63 o 
  10   7  14       51.61      304.10    268.18 o 
  11   7  14      790.16      766.46    278.48 o 
  12   7  14      297.03      281.63    284.26 o 
 -15   8  14       52.06      397.19    309.50 o 
 -14   8  14       21.58     -299.00    299.00 o 
 -13   8  14     1037.09     1033.80    287.58 o 
 -12   8  14      316.03      616.50    274.07 o 
 -11   8  14     4353.10     4669.23    339.93 o 
 -10   8  14     5481.02     5662.30    349.29 o 
  -9   8  14     2551.73     2802.07    347.21 o 
  -8   8  14        1.13       49.25    146.83 o 
  -7   8  14     3610.87     3635.41    212.46 o 
  -6   8  14     1079.08     1010.79    163.90 o 
  -5   8  14     1830.72     1584.99    166.73 o 
  -4   8  14     1083.67     1324.00    164.77 o 
  -3   8  14      601.99      866.19    147.27 o 
  -2   8  14     2694.79     2776.05    162.80 o 
  -1   8  14    11153.27    11035.95    416.65 o 
   0   8  14       14.31      -50.27    118.75 o 
   1   8  14    16836.18    16885.43    391.95 o 
   2   8  14     3895.61     4020.11    218.03 o 
   3   8  14     2538.40     2967.51    200.86 o 
   4   8  14      651.20      809.42    179.73 o 
   5   8  14     2188.59     2712.26    218.70 o 
   6   8  14      287.93      180.65    202.34 o 
   7   8  14      589.09      136.98    241.68 o 
   8   8  14      154.20      428.15    223.22 o 
   9   8  14      758.47     1202.34    276.58 o 
  10   8  14      967.30     1274.37    289.53 o 
  11   8  14     1676.78     1322.39    423.51 o 
  12   8  14        6.54     -419.40    569.31 o 
 -15   9  14      182.93      463.26    468.84 o 
 -14   9  14       20.22     -143.30    298.77 o 
 -13   9  14        0.25     -157.80    282.84 o 
 -12   9  14     2611.15     2403.49    310.92 o 
 -11   9  14       17.52       -4.37    251.25 o 
 -10   9  14     2580.08     2815.10    300.50 o 
  -9   9  14     1080.62      953.35    401.00 o 
  -8   9  14     3166.79     3586.24    279.59 o 
  -7   9  14     1160.20     1488.08    195.69 o 
  -6   9  14    13733.90    13449.47    466.99 o 
  -5   9  14     1107.78      685.56    142.00 o 
  -4   9  14     2467.30     2836.51    173.19 o 
  -3   9  14     8012.72     8401.81    267.61 o 
  -2   9  14     3319.87     3343.03    177.66 o 
  -1   9  14     1123.77     1128.91    143.61 o 
   0   9  14    34935.81    35091.70    737.18 o 
   1   9  14      253.48      359.83    126.16 o 
   2   9  14     2396.45     2388.54    200.35 o 
   3   9  14     1125.09     1465.30    199.55 o 
   4   9  14     4789.81     4874.49    250.01 o 
   5   9  14      464.98      203.46    183.37 o 
   6   9  14       26.65     -207.08    207.08 o 
   7   9  14      537.38      738.91    238.23 o 
   8   9  14      734.34      349.27    243.43 o 
   9   9  14     1975.27     1677.99    302.61 o 
  10   9  14     1379.60     1962.61    325.34 o 
  11   9  14       24.96      -73.07    297.61 o 
 -14  10  14       17.17     -309.72    309.72 o 
 -13  10  14        6.00     -112.37    298.96 o 
 -12  10  14      332.47      604.91    589.87 o 
 -11  10  14       14.34     -260.36    260.36 o 
 -10  10  14       93.37      386.10    260.25 o 
  -9  10  14     1207.98      854.79    256.97 o 
  -8  10  14       18.18      -63.73    176.87 o 
  -7  10  14      257.62      462.51    153.79 o 
  -6  10  14      650.70      802.41    156.94 o 
  -5  10  14     4638.35     4759.34    216.14 o 
  -4  10  14        2.48      456.28    184.29 o 
  -3  10  14     3051.58     3172.55    205.93 o 
  -2  10  14     1233.68     1353.04    152.58 o 
  -1  10  14     4359.58     4825.03    204.48 o 
   0  10  14      556.09      457.64    134.87 o 
   1  10  14      244.12       99.40    162.80 o 
   2  10  14      995.65     1121.09    183.71 o 
   3  10  14      899.08     1002.08    187.30 o 
   4  10  14     1049.45      874.02    187.28 o 
   5  10  14        5.62      -91.46    182.78 o 
   6  10  14     1230.12     1089.68    241.54 o 
   7  10  14      181.89      229.14    236.39 o 
   8  10  14      135.95     -272.02    272.02 o 
   9  10  14       53.39       73.88    290.60 o 
  10  10  14       29.96     -101.13    302.11 o 
  11  10  14       34.03      145.66    346.46 o 
 -13  11  14        0.77      -98.67    307.83 o 
 -12  11  14        9.12     -155.73    301.95 o 
 -11  11  14       51.88      318.54    277.65 o 
 -10  11  14      186.74      160.00    265.90 o 
  -9  11  14        7.43     -177.98    245.76 o 
  -8  11  14       21.50      135.81    191.87 o 
  -7  11  14      276.33      365.49    163.49 o 
  -6  11  14      638.75      747.38    164.68 o 
  -5  11  14      279.96      300.30    155.74 o 
  -4  11  14     9112.26    10414.27    410.61 o 
  -3  11  14      207.80      132.54    147.97 o 
  -2  11  14       98.39      162.75    142.41 o 
  -1  11  14       66.31     -117.84    167.65 o 
   0  11  14      423.89      172.41    176.23 o 
   1  11  14       66.07       72.95    185.87 o 
   2  11  14     1614.63     1838.62    208.40 o 
   3  11  14     2247.92     2624.06    226.08 o 
   4  11  14      324.98      274.87    196.76 o 
   5  11  14     1014.52      525.00    269.92 o 
   6  11  14     1699.01     1860.98    272.26 o 
   7  11  14       21.39     -114.24    284.68 o 
   8  11  14      336.48     -293.15    293.15 o 
   9  11  14      535.67      736.93    326.43 o 
  10  11  14        5.07       37.75    325.07 o 
 -13  12  14      217.63      270.23    326.14 o 
 -12  12  14      249.07      230.45    304.74 o 
 -11  12  14     5106.32     4713.38    380.70 o 
 -10  12  14       35.25     -163.06    270.41 o 
  -9  12  14     5778.79     5213.94    363.80 o 
  -8  12  14      195.15      220.74    227.41 o 
  -7  12  14     2692.60     3019.48    241.32 o 
  -6  12  14      207.35      266.59    167.33 o 
  -5  12  14     8138.54     8124.81    372.07 o 
  -4  12  14      653.16      266.03    175.14 o 
  -3  12  14     1710.87     2226.23    232.11 o 
  -2  12  14       32.11      -67.30    187.24 o 
  -1  12  14    11059.61    10504.52    397.38 o 
   0  12  14      476.79      771.85    200.76 o 
   1  12  14    19054.27    19150.65    677.10 o 
   2  12  14       13.58      461.48    370.07 o 
   3  12  14     8089.01     8103.73    335.16 o 
   4  12  14      474.73      756.11    213.94 o 
   5  12  14     1848.50     2362.19    279.45 o 
   6  12  14        2.27      456.60    294.09 o 
   7  12  14      109.96      119.06    299.48 o 
   8  12  14      490.94      513.14    323.75 o 
   9  12  14      661.00     1240.34    447.59 o 
 -12  13  14      173.28      -81.12    382.96 o 
 -11  13  14      224.77       77.63    305.46 o 
 -10  13  14      271.47      134.48    288.57 o 
  -9  13  14       11.06     -243.62    243.62 o 
  -8  13  14     3704.51     3731.82    353.67 o 
  -7  13  14      722.94     1136.84    250.30 o 
  -6  13  14      127.25     -177.98    224.99 o 
  -5  13  14      333.15      570.01    207.96 o 
  -4  13  14     1015.01     1157.50    214.23 o 
  -3  13  14      161.52      213.18    201.99 o 
  -2  13  14     3454.80     3862.32    257.25 o 
  -1  13  14      367.09      618.72    203.63 o 
   0  13  14     1170.75      971.46    223.22 o 
   1  13  14     1846.99     2259.74    274.95 o 
   2  13  14     7209.17     7763.18    342.99 o 
   3  13  14       41.78      338.99    210.18 o 
   4  13  14     1500.10     1306.84    249.41 o 
   5  13  14      614.10      677.52    311.83 o 
   6  13  14      384.86      652.68    320.42 o 
   7  13  14      360.47      295.89    310.68 o 
   8  13  14      415.31      -20.88    333.76 o 
   9  13  14        9.67      563.27    386.21 o 
 -11  14  14      139.53      371.70    394.61 o 
 -10  14  14       50.26     -182.69    299.37 o 
  -9  14  14      923.41      951.65    341.58 o 
  -8  14  14      247.07      -32.38    253.76 o 
  -7  14  14     3899.49     3857.56    408.95 o 
  -6  14  14      697.60      901.68    268.08 o 
  -5  14  14       52.74      292.43    260.34 o 
  -4  14  14      229.99      393.65    216.67 o 
  -3  14  14     2432.11     2282.41    252.15 o 
  -2  14  14      476.79      428.77    219.00 o 
  -1  14  14        8.34     -177.36    204.37 o 
   0  14  14     1319.87     1637.88    243.41 o 
   1  14  14      143.52      -10.25    217.54 o 
   2  14  14      118.59      215.94    231.45 o 
   3  14  14     1279.68     1847.94    248.86 o 
   4  14  14      667.02      918.59    331.70 o 
   5  14  14      155.13      -40.05    310.27 o 
   6  14  14      978.38      435.99    326.49 o 
   7  14  14       59.80      387.42    336.93 o 
   8  14  14      224.51     -321.73    385.81 o 
 -10  15  14      623.76      106.05    546.98 o 
  -9  15  14      176.11     1038.15    563.72 o 
  -8  15  14       42.11     -406.18    406.18 o 
  -7  15  14      102.78      125.46    329.73 o 
  -6  15  14     2638.35     2742.73    346.26 o 
  -5  15  14        6.60      180.66    262.36 o 
  -4  15  14      202.01      800.85    280.58 o 
  -3  15  14      712.99     1047.03    249.40 o 
  -2  15  14      631.68      678.72    233.76 o 
  -1  15  14      285.44      557.38    230.90 o 
   0  15  14      289.45      446.12    250.09 o 
   1  15  14      777.69     1039.57    246.26 o 
   2  15  14     1299.70     1195.80    287.16 o 
   3  15  14     1017.61      910.13    295.03 o 
   4  15  14      900.48      853.87    349.76 o 
   5  15  14       30.39      502.64    355.72 o 
   6  15  14      291.11       30.52    424.23 o 
   7  15  14      122.93      421.84    412.07 o 
  -9  16  14      423.76     -552.56    563.72 o 
  -8  16  14      585.73      668.46    436.67 o 
  -7  16  14     2446.77     2585.15    504.96 o 
  -6  16  14       70.96      449.55    347.45 o 
  -5  16  14     1669.03     2141.64    323.81 o 
  -4  16  14        0.48      112.93    285.62 o 
  -3  16  14      198.40      161.95    299.16 o 
  -2  16  14      960.55      968.96    304.89 o 
  -1  16  14     2467.83     2885.74    468.06 o 
   0  16  14      302.01     -107.44    278.12 o 
   1  16  14     3898.79     4429.13    363.43 o 
   2  16  14       72.95     -285.97    285.97 o 
   3  16  14     3397.01     3379.87    415.79 o 
   4  16  14      710.89      527.50    353.05 o 
   5  16  14     1219.29     1201.88    385.01 o 
   6  16  14      157.07      133.82    402.78 o 
  -7  17  14      514.61      519.54    574.89 o 
  -6  17  14      191.44      641.27    389.41 o 
  -5  17  14      822.43      712.35    388.83 o 
  -4  17  14       18.41      292.21    315.95 o 
  -3  17  14      104.20      300.28    302.65 o 
  -2  17  14      491.33      701.61    432.62 o 
  -1  17  14        9.00      450.50    310.18 o 
   0  17  14      348.96      453.60    319.54 o 
   1  17  14      528.57      665.20    321.01 o 
   2  17  14       43.96     -177.27    306.06 o 
   3  17  14        4.83      780.53    483.01 o 
   4  17  14       89.45      268.83    439.73 o 
  -5  18  14      497.99     1165.84    425.83 o 
  -4  18  14     1651.81     2606.65    367.22 o 
  -3  18  14       72.86      686.57    335.63 o 
  -2  18  14     5213.51     6085.52    439.01 o 
  -1  18  14       12.09      158.57    321.97 o 
   0  18  14      576.68     1075.08    329.42 o 
   1  18  14      228.49      295.90    360.22 o 
   2  18  14      575.26      945.93    464.08 o 
 -16   1  15       90.36      207.59    469.45 o 
 -15   1  15       46.58     -355.83    814.88 o 
 -14   1  15       16.84       59.02    672.57 o 
 -13   1  15       33.34      204.95    344.50 o 
 -12   1  15     8188.67     7566.23    534.68 o 
 -11   1  15      529.00      646.31    572.10 o 
 -10   1  15    13531.90    12721.29    640.60 o 
  -9   1  15      609.66      748.72    167.80 o 
  -8   1  15       48.68     -148.38    148.38 o 
  -7   1  15       33.92      309.47    145.85 o 
  -6   1  15     7022.51     6595.87    260.45 o 
  -5   1  15       45.75      -17.97    110.32 o 
  -4   1  15     2244.96     2097.02    131.43 o 
  -3   1  15      171.52      235.67    101.21 o 
  -2   1  15     3184.74     2922.05    158.20 o 
  -1   1  15      184.09      207.02    111.58 o 
   0   1  15   108268.42   107546.63   2381.50 o 
   1   1  15       27.86       88.44    124.11 o 
   2   1  15    10759.66    11280.78    502.71 o 
   3   1  15      244.59       87.36    154.73 o 
   4   1  15       22.05      145.55    123.90 o 
   5   1  15      984.77      947.50    138.55 o 
   6   1  15     6846.23     7904.48    324.91 o 
   7   1  15      214.52      151.85    145.85 o 
   8   1  15       28.58      -93.95    152.39 o 
   9   1  15      175.29     -101.67    225.72 o 
  10   1  15       21.93     -166.63    166.63 o 
  11   1  15       14.46      -58.10    182.59 o 
  12   1  15     5161.28     5814.68    340.01 o 
 -16   2  15        4.00       71.79    457.77 o 
 -15   2  15     1690.32     2335.00    487.40 o 
 -14   2  15       80.33      515.59    408.12 o 
 -13   2  15     3510.45     2396.61    392.68 o 
 -12   2  15      354.60       29.27    354.42 o 
 -11   2  15     4398.59     3408.97    376.52 o 
 -10   2  15      533.92      360.67    289.10 o 
  -9   2  15       86.47      -45.11    151.00 o 
  -8   2  15       36.36     -141.75    143.36 o 
  -7   2  15    25457.69    24138.16    614.59 o 
  -6   2  15       16.19      -41.42    139.24 o 
  -5   2  15    17714.75    17516.49    364.62 o 
  -4   2  15      165.55      170.00    124.00 o 
  -3   2  15      799.32     1036.75    132.93 o 
  -2   2  15     1307.43     1129.27    151.38 o 
  -1   2  15     6759.10     7387.08    300.21 o 
   0   2  15     5618.60     5493.95    260.66 o 
   1   2  15    19344.29    19712.08    591.64 o 
   2   2  15      878.75     1242.93    168.25 o 
   3   2  15     1793.85     2247.17    310.97 o 
   4   2  15      312.46      470.84    152.77 o 
   5   2  15    24663.53    23549.17    556.96 o 
   6   2  15     1504.16     1576.08    244.81 o 
   7   2  15     6424.91     6222.23    257.85 o 
   8   2  15      952.62      980.25    179.33 o 
   9   2  15     1074.32     1233.14    214.66 o 
  10   2  15     1074.77      821.87    186.00 o 
  11   2  15      972.36     1039.77    316.63 o 
  12   2  15      178.65      381.66    239.51 o 
 -16   3  15       19.46      443.69    479.41 o 
 -15   3  15      494.57      853.81    445.76 o 
 -14   3  15     3778.99     3497.30    459.78 o 
 -13   3  15        6.99     -351.19    351.19 o 
 -12   3  15     1744.46     1729.61    377.90 o 
 -11   3  15       61.95     -177.44    301.90 o 
 -10   3  15      320.04      141.76    282.00 o 
  -9   3  15      487.83      608.88    165.33 o 
  -8   3  15     7198.11     6562.12    271.13 o 
  -7   3  15     2253.71     2311.51    140.30 o 
  -6   3  15    12834.45    12422.68    361.45 o 
  -5   3  15    10249.50     9790.84    241.06 o 
  -4   3  15       93.31      175.88    102.70 o 
  -3   3  15     1822.53     1943.16    177.06 o 
  -2   3  15    91129.02    91097.84   2336.54 o 
  -1   3  15      342.28      289.61    142.84 o 
   0   3  15      357.61      283.65    153.23 o 
   1   3  15        5.13       32.79    174.80 o 
   2   3  15     7411.14     7087.90    311.03 o 
   3   3  15     3521.19     3174.80    200.28 o 
   4   3  15    11603.46    11482.85    392.33 o 
   5   3  15     7432.73     7253.41    344.80 o 
   6   3  15     2848.61     2610.28    236.27 o 
   7   3  15     4276.56     4245.49    305.50 o 
   8   3  15    10061.02    10382.93    346.72 o 
   9   3  15      121.46     -173.01    173.01 o 
  10   3  15     7504.75     7574.44    347.40 o 
  11   3  15      163.80       70.44    210.05 o 
  12   3  15      172.08      -69.98    243.28 o 
 -16   4  15       27.04      -65.93    463.62 o 
 -15   4  15       11.82     -463.26    463.26 o 
 -14   4  15      171.21      337.09    410.40 o 
 -13   4  15      546.52     1141.09    923.73 o 
 -12   4  15      747.62      644.45    655.82 o 
 -11   4  15      570.53      529.94    335.19 o 
 -10   4  15      465.42     1851.99    468.84 o 
  -9   4  15       21.11     -138.46    138.46 o 
  -8   4  15     6425.18     6601.62    242.14 o 
  -7   4  15     2960.11     3000.88    164.99 o 
  -6   4  15      630.49      415.96     82.34 o 
  -5   4  15     3486.08     3768.32    144.48 o 
  -4   4  15       31.65      340.63    136.01 o 
  -3   4  15     3715.09     4500.98    239.10 o 
  -2   4  15      490.29      455.07    134.55 o 
  -1   4  15    21211.14    21973.54    654.12 o 
   0   4  15     3524.01     3479.91    266.38 o 
   1   4  15     3832.74     3941.19    253.74 o 
   2   4  15     1774.09     1629.70    171.49 o 
   3   4  15      210.09      143.51    144.60 o 
   4   4  15     3527.97     3254.21    210.85 o 
   5   4  15     1319.24     1352.55    184.81 o 
   6   4  15     1100.50     1256.68    219.43 o 
   7   4  15      439.99      720.08    221.03 o 
   8   4  15      232.56      257.67    176.98 o 
   9   4  15       60.88      144.34    179.64 o 
  10   4  15      559.31      295.39    221.63 o 
  11   4  15      727.12      388.34    256.77 o 
  12   4  15       96.57     -226.00    236.50 o 
 -16   5  15       50.10     -185.84    496.75 o 
 -15   5  15       96.71      339.47    425.91 o 
 -14   5  15     2926.91     2860.93    647.44 o 
 -13   5  15      176.55      124.38    544.19 o 
 -12   5  15     1679.20     1228.86    535.82 o 
 -11   5  15        2.98        2.42    218.06 o 
 -10   5  15     2643.84     2235.87    259.80 o 
  -9   5  15     1318.18     1527.24    167.45 o 
  -8   5  15    13418.53    13361.06    617.95 o 
  -7   5  15       32.18       89.64    130.41 o 
  -6   5  15     3722.24     3915.76    161.37 o 
  -5   5  15      359.46      367.99    108.19 o 
  -4   5  15     1316.94     1583.01    128.78 o 
  -3   5  15     3400.43     3415.77    177.08 o 
  -2   5  15    43440.93    44016.62   1030.40 o 
  -1   5  15     2307.03     2296.81    190.12 o 
   0   5  15     3743.44     3745.94    227.18 o 
   1   5  15     1200.63     1031.44    166.43 o 
   2   5  15    11560.26    12649.13    402.54 o 
   3   5  15      558.64      331.68    158.84 o 
   4   5  15      454.69      630.71    171.07 o 
   5   5  15      408.61      445.66    174.39 o 
   6   5  15     1078.06      757.33    172.35 o 
   7   5  15        8.52     -150.89    161.74 o 
   8   5  15     3455.41     3613.17    233.09 o 
   9   5  15      106.30       41.80    207.06 o 
  10   5  15     3504.61     3690.97    289.31 o 
  11   5  15        7.22      172.84    397.34 o 
  12   5  15      183.58     -235.11    270.68 o 
 -15   6  15     1175.19      458.47    455.73 o 
 -14   6  15      943.45      809.41    429.70 o 
 -13   6  15      941.26      735.47    289.73 o 
 -12   6  15      456.80      374.94    250.50 o 
 -11   6  15       18.03      -65.23    230.99 o 
 -10   6  15      503.43      626.33    231.10 o 
  -9   6  15      168.44      476.33    181.72 o 
  -8   6  15     7551.55     7409.54    257.52 o 
  -7   6  15     1138.92     1624.41    190.91 o 
  -6   6  15      168.19       48.72    132.94 o 
  -5   6  15     5605.22     5614.03    295.50 o 
  -4   6  15      309.08      296.75    129.07 o 
  -3   6  15    51405.41    51869.37   1075.91 o 
  -2   6  15     8293.52     8282.88    269.09 o 
  -1   6  15    11012.31    10756.02    359.58 o 
   0   6  15     7536.33     8293.25    439.18 o 
   1   6  15    10787.85    11079.00    395.73 o 
   2   6  15       27.33     -136.73    136.73 o 
   3   6  15     2930.45     2614.12    211.05 o 
   4   6  15    14697.91    14938.63    675.90 o 
   5   6  15      495.30      262.58    183.69 o 
   6   6  15      327.93        5.71    188.44 o 
   7   6  15     3239.52     3528.66    225.72 o 
   8   6  15     2669.41     2464.95    255.41 o 
   9   6  15     4252.88     4443.90    490.62 o 
  10   6  15       11.41      273.85    255.93 o 
  11   6  15        7.86      228.91    270.73 o 
  12   6  15       65.72     -312.25    312.25 o 
 -15   7  15      537.74      936.68    516.28 o 
 -14   7  15       52.22      -34.16    280.42 o 
 -13   7  15      347.43       97.35    276.59 o 
 -12   7  15      120.98      467.00    259.16 o 
 -11   7  15     3794.77     4092.42    612.02 o 
 -10   7  15      363.07      105.26    228.45 o 
  -9   7  15     2473.71     1935.81    340.50 o 
  -8   7  15     1939.61     1716.16    164.95 o 
  -7   7  15      611.12      675.93    215.51 o 
  -6   7  15     2921.69     3139.40    189.06 o 
  -5   7  15     3225.02     3681.59    200.22 o 
  -4   7  15      357.73     1054.45    182.56 o 
  -3   7  15    17003.82    16811.04    429.58 o 
  -2   7  15    12384.83    12545.04    374.87 o 
  -1   7  15     3623.30     3937.76    190.96 o 
   0   7  15     7792.75     7669.06    243.65 o 
   1   7  15     7718.81     7435.04    271.40 o 
   2   7  15     6352.61     6463.40    263.61 o 
   3   7  15    15170.52    15578.31    425.32 o 
   4   7  15     7253.03     6833.34    313.76 o 
   5   7  15    13254.46    12644.58    437.39 o 
   6   7  15       68.01     -161.64    215.90 o 
   7   7  15     3265.80     3137.08    252.31 o 
   8   7  15       88.27      357.93    223.76 o 
   9   7  15        8.10     -182.53    253.13 o 
  10   7  15       62.64      217.17    275.94 o 
  11   7  15      412.05       81.71    288.67 o 
 -15   8  15      524.38      471.55    314.63 o 
 -14   8  15      605.02      537.81    306.66 o 
 -13   8  15      382.07      563.09    290.12 o 
 -12   8  15      806.03      241.10    272.45 o 
 -11   8  15       73.33     -116.89    269.62 o 
 -10   8  15     3466.73     2930.96    289.10 o 
  -9   8  15      806.85      646.69    258.60 o 
  -8   8  15     1886.26     1661.60    171.55 o 
  -7   8  15     9392.57     8830.90    304.83 o 
  -6   8  15     3942.59     3756.81    210.80 o 
  -5   8  15       89.44       28.46    151.37 o 
  -4   8  15     5227.50     4818.20    228.98 o 
  -3   8  15    20976.95    21099.87    472.10 o 
  -2   8  15      580.14      522.80    160.58 o 
  -1   8  15     3803.85     3719.19    180.64 o 
   0   8  15       12.11     -124.11    124.11 o 
   1   8  15       69.67       36.29    130.17 o 
   2   8  15    13126.17    12795.09    380.50 o 
   3   8  15      170.50      273.61    161.80 o 
   4   8  15      782.61      541.93    170.33 o 
   5   8  15      164.27      304.78    206.14 o 
   6   8  15     1200.92     1313.35    231.81 o 
   7   8  15     2724.71     3088.77    271.45 o 
   8   8  15     1908.89     2075.43    262.53 o 
   9   8  15     3322.51     3657.85    341.95 o 
  10   8  15       13.07     -138.08    282.68 o 
  11   8  15       34.89      -12.16    302.12 o 
 -14   9  15       14.63      218.16    305.98 o 
 -13   9  15      191.39      229.19    310.39 o 
 -12   9  15      182.58      -96.82    258.24 o 
 -11   9  15      361.26      786.20    278.44 o 
 -10   9  15     1400.97     1532.81    366.22 o 
  -9   9  15     1099.52      915.63    245.93 o 
  -8   9  15        3.79      -57.45    164.23 o 
  -7   9  15     4201.29     4385.56    302.10 o 
  -6   9  15        8.13     -131.12    202.89 o 
  -5   9  15     1948.02     1947.44    173.03 o 
  -4   9  15      404.04      606.17    197.24 o 
  -3   9  15    10028.72    10675.63    421.01 o 
  -2   9  15      120.32      352.04    137.17 o 
  -1   9  15      715.86      584.71    138.76 o 
   0   9  15     2708.15     2880.99    216.33 o 
   1   9  15     1517.09     1726.57    152.56 o 
   2   9  15       60.00      380.48    176.83 o 
   3   9  15     2918.95     2611.57    213.07 o 
   4   9  15      130.02       31.08    174.90 o 
   5   9  15      381.17      546.17    190.82 o 
   6   9  15      132.53      410.05    227.81 o 
   7   9  15     1313.29     1301.38    255.37 o 
   8   9  15        0.81       35.02    272.42 o 
   9   9  15       56.22     -140.13    277.12 o 
  10   9  15        1.31     -296.98    296.98 o 
  11   9  15       43.06     -228.01    343.96 o 
 -14  10  15      908.13      495.48    358.85 o 
 -13  10  15       35.64      203.98    419.06 o 
 -12  10  15      464.25      216.77    290.36 o 
 -11  10  15       99.70      106.79    389.58 o 
 -10  10  15     5345.85     4988.82    448.84 o 
  -9  10  15      146.79     -239.26    239.26 o 
  -8  10  15       61.93       23.03    228.35 o 
  -7  10  15      147.04       40.03    156.19 o 
  -6  10  15     5381.60     5107.67    226.27 o 
  -5  10  15      283.50       62.63    148.22 o 
  -4  10  15    17455.31    18130.25    445.55 o 
  -3  10  15       19.59     -131.46    141.31 o 
  -2  10  15     5314.60     5822.37    229.78 o 
  -1  10  15       22.01       56.81    137.23 o 
   0  10  15      935.24     1024.64    185.28 o 
   1  10  15      836.77      857.70    195.33 o 
   2  10  15     4915.83     4607.63    265.97 o 
   3  10  15       62.78       35.00    180.67 o 
   4  10  15      829.97      966.57    198.14 o 
   5  10  15      937.28      544.04    259.41 o 
   6  10  15    12739.72    12317.44    533.89 o 
   7  10  15      207.99      150.80    279.92 o 
   8  10  15      501.31      417.68    293.02 o 
   9  10  15      416.81      383.55    387.14 o 
  10  10  15      193.81      196.77    310.08 o 
 -13  11  15      213.19      -64.77    322.91 o 
 -12  11  15      140.71     -288.58    288.58 o 
 -11  11  15        3.64     -229.75    281.38 o 
 -10  11  15      227.21      405.67    278.27 o 
  -9  11  15     1877.79     1619.69    278.24 o 
  -8  11  15       58.90     -212.23    261.82 o 
  -7  11  15     5928.30     5709.57    248.63 o 
  -6  11  15       29.54     -158.18    158.18 o 
  -5  11  15     4613.27     4329.74    222.68 o 
  -4  11  15     3420.80     3108.45    199.00 o 
  -3  11  15       56.04       39.61    151.72 o 
  -2  11  15      272.40      392.47    186.44 o 
  -1  11  15        0.89      -68.36    180.90 o 
   0  11  15     1061.00     1171.31    202.72 o 
   1  11  15      525.22      416.68    191.90 o 
   2  11  15      421.31      767.08    196.89 o 
   3  11  15     4131.44     4125.13    263.24 o 
   4  11  15        5.94      -36.43    207.36 o 
   5  11  15     7049.57     6295.45    350.87 o 
   6  11  15     1506.74     2041.45    482.49 o 
   7  11  15     1650.45     1310.89    322.56 o 
   8  11  15      295.27      277.98    308.91 o 
   9  11  15      193.69       -4.88    321.67 o 
  10  11  15       59.77      680.14    468.84 o 
 -13  12  15      100.19       98.13    393.33 o 
 -12  12  15     1466.48     1668.87    344.53 o 
 -11  12  15       22.32      -17.43    295.44 o 
 -10  12  15        4.84      -65.99    280.81 o 
  -9  12  15       29.60     -152.17    240.87 o 
  -8  12  15     1025.45     1273.04    249.36 o 
  -7  12  15      120.98      268.43    206.04 o 
  -6  12  15     3970.61     3805.82    224.83 o 
  -5  12  15       41.55     -163.25    163.25 o 
  -4  12  15      160.82      170.63    166.53 o 
  -3  12  15      912.75      913.86    203.19 o 
  -2  12  15      326.96      519.68    204.34 o 
  -1  12  15      148.77      575.84    202.42 o 
   0  12  15      628.92      327.20    200.02 o 
   1  12  15      134.02      -82.72    195.24 o 
   2  12  15     1789.38     1754.88    227.17 o 
   3  12  15       12.90      -60.71    203.69 o 
   4  12  15      238.85      173.13    219.34 o 
   5  12  15      379.10      355.55    293.35 o 
   6  12  15       58.91      439.49    300.28 o 
   7  12  15        0.27      128.55    316.62 o 
   8  12  15      387.35      451.77    461.84 o 
   9  12  15       80.94      284.48    380.10 o 
 -12  13  15       44.36      296.17    325.37 o 
 -11  13  15      642.45      676.09    327.31 o 
 -10  13  15       54.25      101.58    291.69 o 
  -9  13  15     3903.70     3441.83    305.19 o 
  -8  13  15       68.14     -320.73    323.55 o 
  -7  13  15       22.22     -206.92    228.83 o 
  -6  13  15       18.87     -241.93    241.93 o 
  -5  13  15      192.43       -4.62    205.69 o 
  -4  13  15     1019.84      751.50    216.75 o 
  -3  13  15       58.58     -192.25    203.74 o 
  -2  13  15     1864.55     2092.21    234.14 o 
  -1  13  15     1981.18     1705.36    259.79 o 
   0  13  15       78.77       24.69    202.34 o 
   1  13  15     4466.42     4520.33    283.59 o 
   2  13  15      197.12      214.52    244.79 o 
   3  13  15     1924.11     2195.23    252.25 o 
   4  13  15       18.16      -81.15    302.02 o 
   5  13  15      196.89      148.72    306.29 o 
   6  13  15      300.35      646.51    331.95 o 
   7  13  15       33.89     -323.54    323.54 o 
   8  13  15     1436.41      800.58    395.75 o 
 -11  14  15        0.94      323.52    471.63 o 
 -10  14  15      656.72      804.98    328.59 o 
  -9  14  15       50.27     -125.82    287.79 o 
  -8  14  15      865.44     1383.69    416.97 o 
  -7  14  15      276.58      712.27    314.96 o 
  -6  14  15     6450.37     6483.36    449.53 o 
  -5  14  15      709.59      786.19    312.57 o 
  -4  14  15     9056.67     9545.25    381.46 o 
  -3  14  15     1271.42     1501.54    243.62 o 
  -2  14  15      105.31      274.94    220.67 o 
  -1  14  15     1273.66     1124.59    268.76 o 
   0  14  15       29.47     -210.37    210.37 o 
   1  14  15       42.69      324.31    226.31 o 
   2  14  15       96.18      -80.47    225.36 o 
   3  14  15        8.25       47.54    262.48 o 
   4  14  15     4307.04     4048.76    401.08 o 
   5  14  15      245.01      475.05    371.13 o 
   6  14  15     2006.17     2090.22    459.78 o 
   7  14  15       17.94     -327.91    488.37 o 
 -10  15  15      200.78      708.84    580.47 o 
  -9  15  15     2005.78     3025.13    613.96 o 
  -8  15  15      336.85      309.35    426.23 o 
  -7  15  15     1618.08     1148.39    443.67 o 
  -6  15  15      470.59      557.87    343.72 o 
  -5  15  15      165.76      493.43    289.04 o 
  -4  15  15      768.65      777.56    287.93 o 
  -3  15  15      316.03      272.80    232.14 o 
  -2  15  15      134.26       26.71    229.21 o 
  -1  15  15      308.07      513.33    239.65 o 
   0  15  15      162.38      276.93    241.73 o 
   1  15  15      484.29      413.51    241.11 o 
   2  15  15      952.76      755.12    294.36 o 
   3  15  15     1752.07     1946.55    424.61 o 
   4  15  15        1.11      -37.64    347.85 o 
   5  15  15      112.43      -60.04    345.10 o 
   6  15  15      662.27      834.74    414.17 o 
  -8  16  15     1300.80     1138.14    689.31 o 
  -7  16  15      107.24     -128.10    424.03 o 
  -6  16  15       45.34      638.11    373.17 o 
  -5  16  15        2.69     -157.01    306.63 o 
  -4  16  15       11.92      -34.92    297.53 o 
  -3  16  15      657.81      958.20    313.47 o 
  -2  16  15      265.14      456.34    249.95 o 
  -1  16  15     2121.73     2549.26    446.37 o
[truncated: 165,402 more chars]
